# Supplementary material for: Investigating the psychology of eating after exercise — a scoping review
Source: J Nutr Sci. 2025 Jan 27;14:e12. doi: 10.1017/jns.2024.99 (PMC11811867; doi:10.1017/jns.2024.99)
Supplement: Porter et al. supplementary material 1 — Porter et al. supplementary material [file S2048679024000995sup001.xlsx]

## Sheet: Supplementary Table 3
Supplementary Table 3. Data Extraction Form
No.	Study ID	Study Details							Participant characteristics							Study characteristics						Key findings						Additional notes/comments
		Authors	Manuscript title	Publication Date	Study Design	Research setting	Type of evidence	Study Aims/Hypotheses	Sample size	Recruitment setting	Age (average / SD / range)	Sex (proportion)	Health or physical activity status	Measure of weight (average (SD / range)) or weight status	Country	Methods, including primary statistical analysis	Measure of food intake, food choice or compensatory eating after exercise	Description or measure of exercise	Factors associated with compensatory eating outcome (e.g. predictors, moderators, mediators)	Secondary outcomes	How authors conceptualise or define eating after exercise	Main study findings	Findings linked to factors associated with compensatory eating outcome	Secondary outcomes findings	Author conclusions	Implications for review - Evidence of compensatory eating after exercise	Research gaps and key implications for this review
Acute experimental studies
1	Alkahtani (2019)	Shaea Alkahtani, Assel Eisa, Jawad Kannas, Ghalia Shamlan	Effect of acute high-intensity interval cycling while viewing a virtual natural scene on mood and eating behaviour in men: A randomized pilot trial	2019	Experimental, randomised within-subject design	Lab-based	Quantitative	To explore whether manipulations to improve mood during high-intensity interval exercise (HIIE) through VR environment can imporve control over eating behaviour	23	University	20.5 years (SD = 1.2)	100% (n=23) male	Healthy	BMI of 22.1 kg/m2 (SD = 3.4)	Saudi Arabia	Two exercise conditions: HIIE wearing VR goggles (a view of a natural green environment video with music to match the exercise intervals); HIIE without VR. Exercise session completed in fasted state. Univariate and repeated measures analysis conducted	Energy intake of test meal (kcal). Test meal provided immediately after exercise. Ab lib intake of cheese and tuna pies (750g) and fruit juice (200ml)	Exercise as an experimental manipulation. Exercise protocol consisted of HIIE of 30s of cycling at 90% VO2 max, followed by 30s rest intervals for 20 mins of on a bike ergometer	NR	Positive well-being, psychological distress and fatigue via the Subjective Exercise Experiences Scale (SEES); Subjective appetite via visual analogue scale (VAS); Food preferences via Leeds Food Preferences Questionnaire (LFPQ)	Post-exercise eating behaviour	No difference in energy intake between the HIIE plus VR (1044.3 ± 494.1 kcal) versus HIIE only (1078.3 ± 603.9 kcal) conditions (p = 0.8)	NA	No effect on positive wellbeing, psychological distress or fatigue. No effect on liking and wanting and subjective appetite between conditions. Implicit wanting for high fat foods increased from pre to post exercise in the VR condition but decreased from pre to post in the control condition. Hunger increased from pre to post exercise	Green environment VR while performing HIIE does not have an effect on mood and eating behaviour	Overall, this study provides no evidence to support that food intake is increased after exercise when the experience of exercise is manipulated (in this case, VR). However, the VR manipulation in this study failed to change mood. The authors did not report energy expenditure during the exercise sessions so it is not known whether subsequent energy intake resulted in a positive or negative energy …	Other ways to improve mood during exercise, which does not rely on VR technology and the subsequent effect on food intake could be explored
2	Beer (2017)	Natalya J. Beer, James A. Dimmock, Ben Jackson, Kym J. Guelfi	Providing Choice in Exercise Influences Food Intake at the Subsequent Meal	2017	Experimental, randomised between-subject yoked design	Lab-based	Quantitative	To investigate whether manipulating choice during an acute bout of exercise would influence appetite and subsequent energy intake relative to participation in a controlling (no choice) session. Hypothesised that individuals exercising under conditions with limited choice would consume more total energy at the post-exercise meal and make unhealthier food choices compared with individuals who exerc…	58	NR	22 years (SD = 4)	66% (n=38) male, 34% (n=20) female	Healthy	Participants in choice condition - BMI of 22.77kg/m2 (SD = 2.71). Participants in no-choice condition - BMI of 22.91kg/m2 (SD = 2.28)	NR	Two exercise conditions: Choice during exercise condition (participant provided choice of exercise mode (bike or treadmill), exercise intensity, duration (30-60 minutes), time of commencement (6-9am), type of music and verbal cues indicative of choice (e.g. ability to change preferences throughout; No choice during exercise condition (participants asked to select preferences and then told they ha…	Total energy intake (kJ). Energy intake from healthy and unhealthy foods (kJ). Test meal provided 10 minutes after exercise for 20 minutes. Participants invited to help themselves to a selection of breakfast foods and treats (e.g. bread, spreads, fruit, cereal, milk, muffins, croissants, biscuits). To classify foods as ‘‘healthy’’ and ‘‘unhealthy,’’ participants rated the foods they were exposed …	Exercise as an experimental manipulation. Exercise protocol was variable for each participant	Gender	Subjective appetite via VAS; Mood via Profile of Mood States Adolescent Inventory (POMS-A); Vitality via the Subjective Vitality Scale; Subjective exercise experience (enjoyment, competence, effort, choice, value, relatedness) via The Intrinsic Motivation Inventory (IMI); Fasting blood glucose and lactate	Exercise and subsequent total, healthy and unhealthy energy intake / Unhealthy and/or excessive food/drink intake around exercise	Energy intake was greater in the no-choice condition (2456 ± 1420kJ) vs choice condition (1668 ± 1215kJ) (p < 0.023). No difference in energy intake from healthy foods between conditions (p=0.431). Energy intake from unhealthy foods was greater in the no-choice condition (1412 ± 1304kJ) vs choice condition (790 ± 861kJ) (p < 0.036)	Men had greater total energy intake than women. Increased energy intake in the no-choice condition was observed for both men and women	Participants in the choice condition reported greater choice, enjoyment, value and effort. No effect on mood, vitality, self-reported hunger, fullness, desire to eat and prospective food consumption. No effect on blood glucose and lactate	Individuals who experience choice during exercise consume less unhealthy food during recovery and less total energy	Overall, this study supports that food intake after exercise is affected when the experience of exercise is manipulated. In this case, low autonomy or choice during exercise increases total energy intake and intake of unhealthy foods after exercise. Energy expenditure was 1916 ± 709 in the autonomy condition and 1928 ± 764 in the no-autonomy condition. Energy intake exceeded energy expenditure in…	To explore whether perceived level of autonomy/choice during exercise is associated with personal beliefs about eating after exercise. To explore whether eating after exercise could be disrupted among individuals who engage in exercise for reasons linked to external motivation (i.e. low autonomy)
3	Beer (2020)	Natalya J. Beer, James A. Dimmock, Ben Jackson, Kym J. Guelfi	Interactions of sprint interval exercise and psychological need-support on subsequent food intake among physically inactive men and women	2020	Experimental, randomised mixed-subject yoked 2x2 design	Lab-based	Quantitative	To explore the independent and interactive effects of the type of exercise (sprint interval training (SIT) vs moderate-intensity continuous training (MICT)) and psychological need-support (through the provision of support for autonomy, competence and relatedness) on energy intake and food choice during the hours following acute exercise. Hypothesised that SIT relative to MICT would result in redu…	40	NR	Participants in support condition - 24.5 years (SD = 7.2). Participants in no-support condition - 24.4 (SD = 6.3)	25% (n=10) male, 75% (n=30) female	Inactive	Participants in support condition - BMI of 25.2kg/m2 (SD = 5.3). Participants in no-support condition - BMI of 24.1kg/m2 (SD = 4.3)	NR	Four conditions: Participants were randomly assigned to either a psychological support condition or no psychological support condition. Participants completed both a SIT session and a MICT at least 1 week apart. Participants in the support condition chose the order of SIT and MICT. During the familiarisation session, baseline questionnaires were completed and VO2 max was measured. Participants we…	Total energy intake (kJ). Energy intake from healthy and unhealthy foods (kJ). Test meal was provided 20 minutes post-exercise for 30 minutes. Participants then remained in the lab for 2.5 hours with access to snacks. Participants were invited to help themselves to a selection of breakfast foods during the test meal (e.g. bread, spreads, fruit, cereal, milk, muffins, biscuits) and snacks afterwar…	Exercise as an experimental manipulation. Exercise protocol consisted of 30 minutes of MICT (cycling at 60% VO2 max) or SIT (cycling at alternating high and low-intensity efforts at 1:4 ratio (15s at 170% VO2 max, followed by 60s recovery at 32% VO2 max)) on stationary cycle ergometer	Exercise type (SIT vs MICT)	Perception of exercise instructor's need-support; Subjective exercise experience via The Intrinsic Motivation Inventory; Subjective appetite via VAS; Fasting blood glucose and lactate; Fasting ghrelin and polypeptide; Free-living EE via accelerometers; Free-living EI via food diaries	Unhealthy and/or excessive food/drink intake around exercise	No difference in total energy intake at the test meal between need-support conditions (p = 0.842). No difference in energy intake at the test meal from healthy foods between need-support conditions (p = 0.410). No difference in energy intake at test meal from unhealthy foods between need-support conditions (p = 0.370). No difference in total energy intake from snacks between need-support conditio…	No difference in total energy intake at the test meal between exercise type (SIT vs MICT) (p = 0.102) conditions. A significant need-support x exercise type interaction was observed (F[1,38] = 4.894, p = 0.033) whereby total energy intake at the test meal was lower in the SIT with support vs MICT with support conditions (31% / 580kJ) (p = 0.033). No difference in energy intake at the test meal fr…	Overall autonomy-support greater in need-support vs no support group. Participants in the need-support condition reported greater autonomy, enjoyment and choice but did not report greater structure, involvement (relatedness) and competence. Participants reported greater enjoyment in the SIT condition and greater competence in the MICT condition. Blood lactate levels greater after SIT vs MICT. No …	SIT is associated with reduced subsequent energy intake, especially from unhealthy foods when individuals' autonomy, competence and relatedness are supported during exercise compared to traditionally recommended MICT	Overall, this study provides some evidence that food intake is affected when the experience of exercise is manipulated, as well as the mode of exercise. In this case, doing a type of exercise that is associated with greater enjoyment and higher perceived effort in combination with providing need-support can lower energy intake and unhealthy food intake immediately post-exercise. The authors did n…	To explore whether individual preference or motivation for exercise types is associated with beliefs about eating after exercise. To explore whether an intervention to disrupt unhealthy eating after exercise could be beneficial for individuals without access to need-supportive exercise environments
4	Fenzl (2014)	Navina Fenzl, Katja Bartsch, Joerg Koenigstorfer	Labelling exercise fat-burning increases post-exercise food consumption in self-imposed exercisers	2014	Experimental, randomised between-subject design	Lab-based	Quantitative	To explore whether the labelling of exercise as fat-burning versus endurance affects post-exercise food consumption. Hypothesised that an exercise bout labelled as fat-burning compared to endurance will lead to higher post-exercise consumption. Post-exercise consumption will be higher in individuals with external behavioural regulation and negative emotional experience of exercise.	96	University	26.1 years (SD = 9.4)	53% (n=51) males, 47% (n=45) females	NR	NR	NR	Two exercise conditions: Exercise labelled as either 'fat-burning' condition; Exercise labelled as 'endurance' condition. Exercise label was shown via a poster in front of the bike. Moderated regression analyses conducted	Amount of food consumed (grams). Test food provided immediately post-exercise. Ab libitum food intake of 'Snyder's of Hanover Pretzel Pieces'. Participants self-served pretzels into a 250g bowl whilst completing post-exercise questionnaire	Exercise as an experimental manipulation. Exercise protocol consisted of 20 minute low-to-moderate intensity (55-65% of estimated VO2 max) ride on a cycle ergometer.	Behavioural regulation of exercise via the revised Behavioural Regulation in Exercise Questionnaire (BREQ-2); Experience of exercise via The Subjective Exercise Experience Scale (SEES).	NR	Licensing	Average calories expended during exercise = 96kcal (SD = 18). Average food intake = 28g (SD = 30). Average energy intake = 137kcal. Participants consumed on average 43% (41kcal) (range 37-96%) more calories than expended during exercise. Average food consumed in fat-burning condition = 27g (SD = 27). Average food consumed in endurance condition = 30g (SD = 32). No main effect of labelling exercis…	Higher behavioural regulation in exercise was negatively associated with food intake (b = -39.3, SE = 9.8, p<0.001). There was a significant interaction between exercise labelling and behavioural regulation (b = 77.6, SE = 14.8, p<0.001). Labelling exercise as fat-burning increased food intake for participants with a low behavioural regulation score and decreased food intake for participants with…	NA	Individuals who self-impose exercise (i.e. those with low behavioural regulation, low positive wellbeing, high psychological distress and high fatigue) consumed more food immediately after an exercise bout labelled as fat-burning compared to endurance	Overall, this study provides some evidence that food intake is affected when the perception of exercise is manipulated among individuals who self-impose exercise (i.e. low motivation for and enjoyment of exercise). In this case, exercise labelled as 'fat-burning' may lead to increased unhealthy food intake after exercise among self-imposers of exercise but this may not be the case for individuals…	To explore the association between behavioural regulation for exercise and validated measures of 'compensatory eating'. Has implications for how exercise is labelled to 'consumers' in the fitness industry. To explore the feasibility of an intervention to reduce unhealthy eating after exercise among those with low behavioural regulation for exercise
5	McCaig (2016)	Duncan C. McCaig, Lydia A. Hawkins, Peter J. Rogers	Licence to eat: Information on energy expended during exercise affects subsequent energy intake	2016	Experimental, randomised between-subject design	Lab-based	Quantitative	To explore whether the way in which exercise is framed influences subsequent energy intake. Hypothesised that energy intake would be greater when an exercise bout that actually expends 120kcal is labelled as expending 265kcal vs 50kcal	70	NR	28 years (SD = 12)	34% (n=24) male, 66% (n=46) female	Healthy, mostly lean	BMI of 23.92 kg/m2 (SD = 4.99) in 50kcal EE condition. BMI of 23.16 kg/m2 (SD = 3.20) in 265kcal EE condition	England	Two exercise conditions: Exercise bout framed as expending 50kcal; Exercise bout framed at expending 265kcal. Participants asked to stop cycling after expending 120kcal, however participants were informed the energy expenditure was either 50kcal or 265kcal at 3 time points (before exercising, when energy expenditure goal was reached and post-exercise). Expenditures were presented to participants …	Energy intake (kcal).Ad lib energy intake of 3 test foods (450g orange juice, 200g tortilla chips, 250g chocolate chip cookies) 10-mins after exercise for 15 minutes	Exercise as an experimental manipulation. Exercise protocol consisted of low-moderate intensity cycle on a stationary indoor bike for up to 15 minutes maintaining a speed of 60-90 revs/min until an energy expenditure of 120kcal was reached (participants told energy expenditure was 50kcal or 265kcal)	Gender; Dietary restraint via the Dutch Eating Behaviour Questionnaire (DEBQ)	Subjective appetite via VAS	Licensing	Participants in the 265kcal EE condition tended to consume more total energy (F(1,65) = 3.70, p = 0.059) (+92kcal) and energy from cookies (F(1,65) = 6.24, p = 0.015) (+67kcal) than those in the 50kcal EE condition. No significant differences were observed for orange juice or tortilla chips	Greater EI among males but gender did not moderate the relationship between exercise framing and EI. Dietary restraint did not moderate the relationship between exercise framing and EI. The interaction effect was not significant for cookie EI but in simple sloped analysis when categorising dietary restraint into low, mean and high levels, those with low restraint consumed greater energy from cook…	No effect on hunger	Energy expenditure information relating to an acute bout of exercise can influence subsequent energy intake. Information framing exercise as expending high energy provides greater license to eat	Overall, this study provides some evidence that food intake is affected when the perception of exercise is manipulated. In this case, providing higher energy expenditure increased unhealthy food intake. Energy expenditure was reported. The finding was not reported in the paper but observations from Figure 1 suggest overall energy intake from the post-exercise test meal exceeded the energy expende…	To explore the impact of energy expenditure information on wearable devices on food intake after exercise and how individual nutrition knowledge and beliefs about food intake after exercise may influence this. To explore the impact of different methods of energy feedback on wearable devices (e.g. constant versus end of day) on post-exercise and daily energy intake. To further explore how the way …
6	Panos (2018)	Mary E. Panos, Traci Mann, Alexander J. Rothman	Treat Yourself or Promote Your Health: A Presentation and Examination of the Mechanisms Behind Health Behaviour Spillover	2018	Experimental, randomised between-subject design	Lab-based	Quantitative	To explore whether manipulating how individuals think about an acute exercise session influences subsequent eating behaviour throughout the remainder of the day and to explore whether psychological constructs mediate this relationship. Hypothesised that participants exposed to the promotion spillover exercise condition would consume more servings of fruit and veg and less calories from fat and su…	191	University	21.2 years (SD = 4.4, Range = 18-53)	25% (n=48) male, 74% (n=142) female, 1% (n=1) other	64.9% regular exercisers	BMI of 23.54 kg/m2 (SD = 4.48, Range = 16.98 - 46)	USA	Three conditions: promotion spillover exercise condition, which involved participants watching a 3.5 minute video, which presented exercise as a behaviour that when performed regularly can contribute to people’s overall health, and the video also discussed how the strategies used to implement an exercise session could be applied to other health behaviours; Permitting spillover exercise condition,…	Eating behaviour, including number of servings of fruit and vegetables, the percentage of total calories consumed from fat and sugar, number of indulgent foods, number of foods that would not have been eaten if participants had not participated in the laboratory activities (as a measure of self-licensing). Participants asked to complete an online food diary (entering all food and drink items cons…	Exercise as an experimental manipulation. Exercise protocol consisted of 30-minute moderate exercise session on stationary bike at 50% heart rate reserve	Health self-efficacy via the Self-Rated Abilities for Health Practices Scale; Physical activity self-efficacy via the Self-Efficacy for Exercise Behaviour Scale; Attitudes towards health behaviours; Attitudes towards physical activity; Health identity strength; Commitment towards health goals; Perceptions of progress towards health goals; Self-control via the short form of the State Self-Control …	NR	Promotion or permitting spillover, self-licensing	No difference in number of fruit and vegetable servings (p = 0.69), percentage calories from fat (p = 0.34), percentage calories from sugar (p = 0.47), number of indulgent foods (p = 0.59) or number of self-licensed foods (p = 0.71) between conditions	The indirect effect for health goal commitment was significant (a1b = 0.15, SE = 0.08, 95% CI = 0.03, 0.37); on average, participants assigned to the promotion condition reported eating 0.15 more servings of fruits and vegetables, as mediated by health goal commitment. The indirect effect for health self-efficacy was significant (a2b = 0.40, SE = 0.14 95% CI = 0.16, 0.73); on average, participant…	NA	The results of this study do not support that manipulating the way people perceived moderate-intensity exercise influences multiple components of eating behaviour throughout the remainder of the day	Overall, this study does not provide evidence that food intake is affected when the perception of exercise is manipulated. In this case manipulating how people think about exercise by framing exercise as health promoting or a means to an end did not influence subsequent food intake. Did not report energy intake or energy expenditure of exercise bout	To explore whether individual beliefs about food intake after exercise are constant or vary by context (i.e. whether there is within-person differences in post-exercise food intake beliefs). To explore the feasibility and effectiveness of an intervention which targets post-exercise unhealthy food intake or whether improving motivation for and enjoyment of exercise is a more benefical way to reduc…	Not peer-reviewed
7	Sauchelli (2022)	Sarah Sauchelli, Jeffrey M. Brunstrom	Virtual reality exergaming improves affect during physical activity and reduces subsequent food consumption in inactive adults	2022	Experimental, randomised within-subject design	Lab-based	Quantitative	To examine whether manipulating an individual's affective response to exercise via virtual reality (VR) can reduce post-exercise appetite, preference for foods that are sweet and high in energy density and overall food intake	34	NR	23.5 years (SD = 3.5, Range = 20-33)	21% (n=7) male, 79% (n=27) female	Inactive (engaged in less than 150 minutes of MVPA per week)	BMI of 22.5 kg/m2 (SD = 3.5, Range = 18.6-29.7)	UK	Two exercise conditions: Exercise bout with VR exergame; Exercise bout without VR exergame. Conditions completed at approx. same time 1 week apart. Participants asked to refrain from eating 3 hours before exercise conditions. Two-way mixed ANOVA analysis conducted	Food intake (kcal) and food preferences for sweet and energy dense foods. Ad lib energy intake of a test meal made up of white bread, salted crisps, salted pretzels, chocolate chip cookies, strawberry jam, raisin cereal bar, sliced apple, crunchy peanut butter, wafer thin ham, mild cheddar cheese and buttery spread offered 6 minutes (SD=2 mins) post-exercise. Food preference evaluated via a compu…	Exercise as an experimental manipulation. Exercise protocol consisted of cycling on stationary bike until 120kcal had been expended (approx. 30 minutes)	NR	Tolerance and preference for intense exercise via the Preference for and Tolerance of the Intensity of Exercise Questionnaire (PRETIE-Q); Exercise enjoyment via the Physical Activity Enjoyment Scale (PACES); Affect while exercising via The Feeling Scale; Perceived exertion via the Borg's Ratings of Perceived Exertion (RPE) Scale; Appetite via VAS	Licensing	Participants consumed 12% (106kcal) less after exercising in the VR condition (VR: 809 ± 437 kcal; control:915 ± 498 kcal; SED = 42.3 kcal; F (1, 31) = 7.8; p < 0.01). Relative energy intake was lower in VR condition (VR:676 ± 433 kcal, control: 776 ± 497 kcal; SED = 42 kcal; F(1,31) = 7.8, p < 0.01). There was no difference in preference for sweet or energy dense foods between conditions	NA	Exercise enjoyment, pleasure and arousal was higher in VR condition. Perceived exertion, heart rate, EE and duration of exercise was not different between conditions. No difference in appetite between conditions. Elevated sensations of nausea reported in VR vs non-VR conditions	VR may be useful in the promotion of physical activity, especially for those who are less likely to be active and need to exert tight control on their energy intake	Overall, this study provides evidence that food intake is affected when the experience of exercise is manipulated. In this case, when enjoyment, arousal and pleasure of exercise was increased via VR exergaming, food intake was lower post-exercise. Energy intake from the test meal exceeded the energy expended from the exercise bout in both conditions. Supports that eating after exercise may be lin…	To explore whether increasing enjoyment of exercise among individuals who hold beliefs about eating after exercise can have sustained effects on eating behaviour
8	Werle (2015) (Study 1)	Carolina O. C. Werle & Brian Wansink, Collin R. Payne	Is it fun or exercise? The framing of physical activity biases subsequent snacking	2015	Experimental, randomised between-subject design	Lab-based	Quantitative	To examine whether framing physical activity as fun can alter compensation effects and if licensing effects of physical activity are selectively directed towards hedonic foods and not towards all kind of foods. Hypothesised that labeling exercise as fun decreases subsequent compensation through food consumption	56	University (administrative staff members)	44.5 years	100% (n=35) female	NR	44.6% had normal BMI	USA	Two conditions: Walking 1 mile framed as for exercise; Walking 1 mile framed as for fun and included listening to music. ANOVA analysis conducted	Food served and consumed (kcal). Ad lib intake of test meal, including pasta with meat, green beans, bread, followed by choice between 2 desserts (applesauce or chocolate pudding) and 2 drinks (regular Coke or water)	Exercise as an experimental manipulation. Exercise protocol consisted walking 1 mile (30 minutes)	Fatigue; Positive mood	Level of goal progress; Perceive energy expenditure during exercise; Perceived distance walked	Compensation / Licensing	No difference in total calories consumed between the walking for exercise vs walking for fun conditions (p > 0.05). No difference in main course food served or consumed between conditions (p > 0.05). Fewer calories served from dessert and drinks in walking framed as fun condition vs framed as exercise (fun=94.45 kcal, exercise=133.98 kcal, F(1, 50)=2.791, p < 0.05). No difference in number of par…	Greater positive mood and lower fatigue reported in the fun vs exercise condition. Positive mood but not fatigue mediated the effect of exercise framing on number of calories served of hedonic sides (β=−12.79, 95 % CIs −32.829 to −2.127)	No differences in perceived distance walked or perceived energy expended between conditions. No difference in goal progress.	Results demonstrated that labelling physical activity as fun can have positive consequences in terms of subsequent food decisions	Overall, this study provides evidence that unhealthy food intake is affected when the perception of exercise is manipulated. In this case, enjoyment of exercise reduced intake from unhealthy foods and drinks. Energy expenditure was not measured but as the exercise was a 30-minute walk, it is likely that energy intake exceeded energy expenditure in both conditions, leading to positive energy balan…	To explore whether increasing enjoyment of exercise among individuals who hold beliefs about eating after exercise can have sustained effects on eating behaviour	Brian Wansink is second author
9	Werle (2015) (Study 1)	Carolina O. C. Werle & Brian Wansink, Collin R. Payne	Is it fun or exercise? The framing of physical activity biases subsequent snacking	2015	Experimental, randomised between-subject design	Lab-based	Quantitative	Same as Study 1 (above)	46	University (administrative staff members)	44.4 years	100% (n=) 46 female	NR	69.9% had normal BMI	USA	Two conditions: walking 1 mile framed as for exercise; walking 1 mile framed as for fun (campus visit with sightseeing). ANOVA analysis conducted	Food served (kcal). Ad lib serving of M&Ms (hedonic snack) to take away in Ziploc bag	Exercise as an experimental manipulation. Exercise protocol consisted walking 1 mile (30 minutes)	NR	NR	Compensation / Licensing	Greater serving on M&Ms in the exercise vs fun condition (exercise=372.3 kcal, fun=166.2 kcal; F(1, 45)=5.06, p < 0.05)	NA		Focusing on having fun while performing a physical activity reduced the amount of hedonic snack served. Participants in the exercise condition served themselves more hedonic snacks (M&M’s) than participants in the fun condition	Overall, this study provides evidence that unhealthy food intake is affected when the perception of exercise is manipulated. In this case, enjoyment of exercise reduced the amount of unhealthy food served after exercise. Energy expenditure was not measured. Energy intake consumed from M&Ms not measured (only served)		Brian Wansink is second author
Chronic intervention studies
10	Beer (2022)	Natalya J Beer, Ben Jackson, James A Dimmock, Kym J Guelfi	Attenuation of Post-Exercise Energy Intake Following 12 Weeks of Sprint Interval Training in Men and Women with Overweight	2022	Experimental trial, randomised between-subject design	Lab-based	Quantitative	Aimed to investigate the effects of a 12-week exercise intervention incorporating sprint interval training (SIT) with the addition of need-support compared with standard exercise guidelines (moderate-intensity continuous training (MICT) without need support). Hypothesised that 12 weeks of SIT plus need-support would lower post-exercise food consumption relative to MICT	36	NR	Participants in MICT condition -26.7 years (SD = 7.0). Participants in SIT condition - 29.2 (SD = 7.1)	17% (n=6) male, 83% (n=30) female	Physically inactive (≤75 mins MVPA per week), overweight or obese	Body mass of participants in MICT condition - 84.47kg (SD = 15.14). Participants in SIT condition - 84.16 kg (SD = 14.69)	NR	Two exercise training conditions: 12 week SIT training with need support; 12 week MICT training without need-support. Need-support involved supporting autonomy, competence and relatedness. Autonomy was supported by providing clear rationales and benefits of the exercise, offering choices where possible (e.g., of the music accompaniment), inviting questions, and using non-controlling language. Com…	Energy intake (kJ) in response to 30-minute exercise bout. Ad lib test meal provided 20 mins post-acute exercise, consisting of typical breakfast foods and treats such as bread, spreads, cereal, milk, fruit, muffins, and biscuits, which was available for 30 min. Following the test meal, for the remaining 2.5 hours, participants had access to snack foods (e.g., fruit, chocolate, salted chips/crisp…	Exercise part of intervention. Exercise protocol consisted of 3 supervised exercise training sessions on cycle ergometers per week for 12 weeks. SIT involved alternating high- and low-intensity efforts performed at a ratio of 1:4 (15 s at a power output equivalent to 170% VO2 peak) with an active recovery period (60 s at a power output of 32% VO2 peak) between efforts. MICT involved continuous cy…	NR	Fitness; Body composition; Perceptions of need-support via 15-item questionnaire and The Intrinsic Motivation Inventory (IMI); Motivational orientation toward exercise via the Behavioural Regulation in Exercise Questionnaire-3; Compensatory eating via the Compensatory Eating Motives Questionnaire; Post-exercise unhealthy snack licensing (Exercise Snacking Licensing Scale; Subjective appetite via …	Post-exercise food consumption	The SIT plus need support had no effect on total energy intake, healthy energy intake or unhealthy energy intake from test meal post-exercise bout (p > 0.05). Total energy intake from snacks was higher at baseline in the SIT plus need-support (807kJ ± 550) vs MICT (376kJ ± 565) condition, which decreased following training (422kJ ± 468) (F(1,34) = 5.988, p = 0.020). Unhealthy energy intake from s…	NA	Body mass, fat mass and lean mass increased from pre to post training in both groups, with no difference between groups (i.e. training did not induce weight loss). Perceived autonomy, competence, enjoyment and value were higher in the SIT plus need support vs MICT condition. There was no difference in choice or relatedness between conditions. There was greater increase in intrinsic motivation fro…	This study has shown that 12 weeks of SIT with need-support resulted in significantly lower energy intake from unhealthy snacks (compared to baseline) following an acute bout of exercise. The mechanisms behind this effect are unclear but may be associated with the increased perceptions of enjoyment, perceived value, and competence connected with this form of exercise.	Overall, this study provides limited evidence that eating after exercise can be reduced by improving the need-support of exercise. The energy intake from unhealthy snacks was higher at baseline in the SIT plus need-support condition vs MICT condition at baseline, with no difference observed post-training. This conflicts with the results of the need-support acute study above (Beer 2020), which fou…	The only chronic exercise study manipulating experience/perception of exercise, however it is difficult to disentangle the effect of training type (SIT vs MICT) and need-support
11	West (2018)	Jessica S. West, Kym J. Guelfi, James A. Dimmock, Ben Jackson	Testing the Feasibility and Preliminary Efficacy of an 8-Week Exercise and Compensatory Eating Intervention	2018	Experimental trial, randomised between-subject design	Lab-based	Quantitative (with qualitative process evaluation measures)	Aimed to test the feasibility and preliminary efficacy of an intervention in which participants were provided (or not provided) with education and behaviour change content regarding the avoidance of compensatory eating surrounding an 8-week supervised exercise program.	45	University, community clubs and local businesses	Control group: 30.9 (SD = 7.0). Intervention group: 29.6 (SD = 7.3)	Control group: 24% (n=5) male, 76% (n=16) female. Intervention group: 42% (n=10) male, 58% (n=14) female	Inactive (engaged in less than 150 minutes of MVPA per week)	Control group: 23.79 kg/m2 (SD = 2.55). Intervention group: 24.66 kg/m2 (SD = 3.15)	NR	Two conditions: Exercise training plus a compensatory eating avoidance programme intervention (Exercise plus CEAP); Exercise training only. CEAP involved participants attending a 1.5 hour workshop within the first 2 weeks. The workshop covered 3 topics: The first was an introductory module outlining the benefits of, and general recommendations for, exercise and healthy nutrition. The second modul…	Compensatory beliefs and behaviours via the CHB questionnaire and first question from the CEMQ (“Do you eat more on days that you exercise”, scored on a Likert scale from 1 (never/almost never) to 4 (almost always/always)). Food intake (kJ). Ad lib food intake of 5 food items Maltesers, chocolate chip cookies, confectionary sweet jelly snakes, bananas, apples) in the 15 minutes after physical tes…	Exercise part of the intervention. Exercise protocol consisted of 8-weeks of training. Exercise sessions were conducted in the lab 3 times per week with up to 10 people per session. All participants started with 30 min of moderate intensity exercise on a cycle ergometer in the first week of the intervention, targeting a heart rate of 65–70% of age-predicted maximum heart rate. Cycling session dur…	NR	To assess feasibility and acceptability, data on recruitment, adherence, attrition, exercise intensity and duration was collected. Dose of CEAP was measured via a survey exploring perceptions, usefulness and comprehensibility of workshop. Following completion of the intervention, participants in the CEAP group completed a questionnaire to collect data on whether they followed through with their g…	Compensatory eating after exercise / Licensing	There was no intervention effect on CHB (p = 0.853). No intervention effect on CEMQ question (p = 0.089). Subsequent exploratory paired samples t-tests revealed a significant decrease between pre- and post-intervention scores for participants in the CEAP group (t (21) = 2.347, p = 0.029), but not the control group (t (13) = 0.366, p = 0.720), indicating that those in the CEAP group may have reduc…	NA	4% attrition rate in CEAP group and 33% in control. Positive overall response to the CEAP workshop. Participants in the CEAP group had relatively frequent use of health and wellbeing goals and social support but less frequent use of self-monitoring or prompts. There was no difference in level of action planning between the groups. CEAP group reported greater coping planning than control. There wa…	This feasibility study is the first to explore whether CHBs pairing exercise and unhealthy food/drink intake can be altered within an exercise program. Feasibility analyses indicated that there was a low drop-out rate and high mean scores for participant perceptions regarding the primary intervention component (i.e., CEAP workshop). We also observed that the addition of an education and behaviour…	Overall, this study provides limited evidence that eating after exercise can be reduced by engaging individuals in a compensatory eating avoidance programme. The authors did report a reduction in compensatory eating measured via a 1-item question from pre-post intervention in post-hoc analyses, however no between-group differences were observed and there was no effect on actual snack intake.	The only chronic exercise study to manipulate compensatory eating post-exercise behaviour. Intervention efficacy may be improved if tailored to those who hold certain compensatory eating beliefs	Snack intake was only measured pre and post intervention and not measured in response to an exercise session. Neither questionnaires to measure compensatory eating behaviours focus on unhealthy eating (rather eating in general)
Observational studies of behaviour
12	Crochiere (2020)	Rebecca J. Crochiere, Stephanie G. Kerrigan, Elizabeth W. Lampe, Stephanie M. Manasse, Ross D. Crosby, Meghan L. Butryn, Evan M. Forman	Is Physical Activity a Risk or Protective Factor for Subsequent Dietary Lapses among Behavioural Weight Loss Participants?	2020	Observational	Community	Quantitative	Aimed to examine the extent to which objectively- and continuously recorded, free-living PA of various intensities prospectively predicts same-day dietary lapses among individuals with overweight who are seeking weight loss. Hypothesised that increased total PA, MVPA and light PA would reduce lapse risk at a subsequent time point	130	Referrals from local primary care and adverts in newspapers and radio	52.1 years (SD = 9.5)	15% (n=20) male, 85% (n=110) female	Adults with overweight/obesity	BMI of 36.75 kg/m2 (SD = 5.98)	NR	Secondary analysis of a larger year-long RCT of a behavioural weight loss treatment study. Data from the 6-month assessment point used. EMA was used to collect dietary lapse data. Participants were provided with a study phone with an EMA app preloaded. At each survey, participants were instructed to respond to the following prompt, “Since the last time you completed this survey, did you have a di…	Dietary lapses (i.e. exceeding calorie goal from prescribed reduced calorie weight loss treatment plan (daily calories goal of between 1200-1800kcal depending on BMI)). A dietary lapse was defined as eating or drinking likely to cause weight gain, and/or put weight loss/maintenance at risk, specifically eating a larger portion than intended, eating at a time when one had not intended to eat, or e…	Participants in this study were receiving a year-long, 25-session behavioural weight loss treatment. Participants were being prescribed the maximum level of 250 MVPA minutes/week during study assessment. Participants were asked to wear accelerometers to measure 10+ minute bouts of MVPA, light PA and total PA for 7 days	NR	NR	Temporal impact of PA on dietary lapse	Within-subject total PA (b = −0.012, SE = 0.005, p =.01) and light PA (b = −0.014, SE = 0.006, p =.01) negatively predicted lapse risk. The pattern of effect was similar for MVPA but was not statistically significant (b = −0.013, SE = 0.009, p =.12).	NA	NA	For every additional 10 minutes of light PA an overweight individual in a behavioural weight loss treatment engaged in, risk of dietary lapse was decreased	Overall, this study does not provide evidence of compensatory eating after exercise and instead suggests that phsyical activity reduces risk of dietary lapse among overweight and obese individuals taking part in a weight loss programme	There appears to be two conflicting phenomena in the literature - compensation vs transfer effect. More research is required to understand who and why some people engage in compensatory behaviours and how this is linked to their beliefs by measuring both behaviour and beliefs in the same study. Compensatory behaviours may vary depending on individual weight status but also dieting status and inte…	Different outcome to the other studies
13	Lyon (2014)	Keslsey Marie Lyon, Michael Schmidt	Predictors of acute dietary compensation among sedentary women after free-living moderate intensity exercise	2014	Observational	Community	Quantitative	Aimed to determine the extent to which eating behaviour traits, psychological characteristics, body composition, and exercise timing influence total day and 3-hour dietary compensation among sedentary women after an acute bout of exercise.	57	University	36.2 (SD = 6.4)	100% (n=57) female	Sedentary (engaging in less than 30 minutes of PA on 2 or more days per week)	BMI of 30.16 (SD = 7.36). 31.6% normal weight, 26.3% overweight, 42.1% obese	Greece	Data was collected as part of an 8-week walking intervention among 130 sedentary women. The Intervention involved instructing participants to complete at least 150 minutes of moderate intensity walking per week in minimum bouts of at least 10 minutes. Multiple linear regression analysis conducted	24-hour online dietary recalls for 3 randomly assigned days at baseline and 6 during the 8-week intervention. All data reported in kcals. Total day and 3-hour post exercise total calorie, carbohydrate, protein and fat intake were evaluated on identified exercise and non-exercise days. On the exercise day, 3-hour dietary intake was determined by using the participants walking bout end time as the …	PA measured via ActiGraph accelerometers. Data was included if participants had valid data on at least 1 exercise day (defined as a minimum of 30 minutes walking) and 1 non-exercise day. A valid exercise day was defined as a day in which both a 24-hour diet recall and a minimum 30-minute moderate intensity walking bout were completed. When there were multiple occurrences of an exercise day for a …	Dietary restraint, disinhibition and emotional eating measured via The Three Factor Eating Questionnaire Revised 18-item Version (TFEQ-R18); Appetitive motivation via The Sensitivity to Reward Scale; Behavioural impulsivity via a Go/No Go Task and The Delay Discounting Task for Food; Ability to delay gratification to a reward via The Delay Discounting Task for Money and the Monetary Choice Questi…	NR	Dietary compensation	There were no difference in total day energy intake, carbohydrate, protein or fat intake between exercise and non-exercise days (all p > 0.05). Total calories were greater on exercise days (569.51 kcal ± 467.60) in the 3 hours after exercise vs the same 3 hours on non-exercise days (400.83 kcal ± 472.61) (p=0.04). Energy from carbohydrates were greater on exercise days (239.95 kcal ± 207.04) in t…	Dietary restraint was positively associated with total day dietary compensation for energy intake (β=0.3, p = 0.04), protein (β=0.26, p = 0.06) and fat intake (β=0.28, p = 0.09) (but not carbohydrate). Disinhibition, sensitivity to reward, impulsivity, ability to delay gratification and BMI were not associated with total day dietary compensation. Dietary restraint (β=0.28, p = 0.06) and disinhibi…	NA	The results of this study suggest that in free-living settings acute, 3-hour post-exercise dietary compensation does occur among sedentary, pre-menopausal women. Examination of various eating behaviour traits and psychological characteristics revealed that dietary restraint and disinhibition may play an influential role on acute dietary compensatory responses to exercise.	Overall, this study provides observational evidence that energy intake (and carbohydrate intake) is greater in the 3 hours after exercise compared to the same 3 hours on a non-exercise day. However, total daily energy intake was not different between the 2 days	It is difficult to measure eating after exercise without using self-reported measures and having high participant burden. More research is required to explore whether an increase in energy intake after exercise has implications for daily or weekly energy intake and longer-term weight management. Interventions to disrupt post-exercise eating could be tailored to individuals with higher levels of d…
14	Maher (2020)	Jaclyn P. Maher, Meghan Harduk, Derek J. Heve, William M. Adams, Jared T. McGuirt	Momentary Physical Activity Co-Occurs with Healthy and Unhealthy Dietary Intake in African American College Freshmen	2020	Observational	Community	Quantitative	Aimed to determine within-person, momentary associations between PA and dietary intake behaviours. Hypothesised that momentary PA would be positively associated with both momentary healthy and unhealthy dietary intake behaviours among African American college freshmen	50 African American college freshmen	University	18-19 years	30% (n=15) male, 70% (n=35) female	NR	54% normal weight, 2% underweight, 28% overweight, 16% obese	USA	Ecological momentary assessment (EMA) lasting 7 days. Participants were provided with a study smartphone with the commercially available movisensXS app downloaded. Participants were randomly prompted to complete an EMA questionnaire within 5 1 hour segments of the day between 9:30am and 10:30pm and could receive up to 35 prompts per day. Participants had 15-minutes to respond to the EMA questionn…	Each EMA questionnaire consisted of 14 items, which assessed health behaviour engagement in the 2 hours prior, current feelings of stress, hunger and thirst (2-3 mins to complete). Food/drink consumption and frequency of consumption was determined by asking participants whether they had anything to eat/drink within the past 2 h, with a ‘Yes’ or ‘No’ response. If indicated ‘Yes,’ a follow-up quest…	Participants asked to wear an activPAL3 accelerometer for the same 7 days. Physical activity was operationalized as the number of steps taken in the 2 h before the EMA prompt.	Time of day; Day of week (weekday vs weekend); Gender; BMI	NR	Co-occurrence of physical activity and dietary behaviours	1310 occasions with valid EMA and accelerometer data across 47 participants included in final analysis. Participants reported consuming food and drink within past 2 hours in 54% and 66.3% of EMA occasions, respectively. Mean number of steps in the 2 hours before EMA prompt was approx. 1300. Only 8% of 2 hour occasions before EMA prompts had >1 min of MVPA. Between-person results: Individuals who …	Greater odds of consuming fruit (OR = 3.49, 95% CI 1.14, 10.67, p < 0.05) and chips/fries (OR = 2.33, 95% CI 1.31, 4.15, p < 0.01) among females. Lower odds of consuming fried fast food (OR = 0.92, 95% CI 0.86, 0.98, p < 0.01), sweets/pastries (OR = 0.94, 95% CI 0.89, 0.99, p < 0.05), sugar-sweetened beverages (OR = 0.96, 95% CI 0.92, 1.00, p < 0.05) and soda/sweet tea (OR = 0.92, 95% CI 0.85, 0.…	NR	This study provides insights regarding the co-occurrence of momentary physical activity and dietary intake behaviours in the context of everyday life in a vulnerable population. Employing EMA methods to assess different types of healthy and unhealthy dietary intake as well as device-based measures of physical activity revealed that on occasions when African American college students were more act…	Overall, this study provides some observational evidence that when more steps than usual are taken within a 2 hour period, individuals are more likely to consume unhealthy foods such as fried food and sugar-sweetened beverage in the 2 hours following, however also more likely to consume healthy foods such as fruits and vegetables	EMA studies may provide an effective way to collect food intake data alongside deviced-measured phsyical activity, which is less burdensome for participants. Future research could use similar methodology to measure post-exercise eating outside of a University settings and by measuring structured exercise rather than step count. This methodology could also allow researchers to further explore how …
15	Reily (2023) (Study 1)	Natalie M. Reily, Rebecca T. Pinkus, Lenny R. Vartanian, Kate Faasse	Compensatory eating after exercise in everyday life: Insights from daily diary studies	2023	Observational	Community	Quantitative	To assess how exercise influences the healthiness of food eaten after exercise using a daily dairy approach and explore whether any contextual factors (e.g., food availability, feeling hungry) or characteristics of exercise (e.g., type, duration and intensity) influenced the healthiness of post-exercise meals.	48	Online	28.7 years (SD = 10.1, Range 18-59)	29% (n=14) male, 71% (n=34) female	Active 2-4 days per week	BMI of 24.34 kg/m2 (SD = 3.95, Range = 17.58-39.18)	Australia	Food intake and exercise behaviour reported at the end of each day for 28 days via a daily dairy. Participants who reported they had eaten less healthily after at least 30% of their reported exercise sessions were included in analysis. Multilevel modelling analysis was conducted. Primary analyses examined healthiness of eating occasions. Compensatory eating was examined by (1) comparing the healt…	Food intake via diet diaries. At the end of each day, participants reported their food intake for the day by entering their meals one-by-one in the order that they ate them. For each eating occasion, they specified the type of meal (main meal or snack), a brief description of the food(s) eaten, and time of the eating occasions (to the nearest 30 min).	At the end of each day, participants reported whether they had exercised that day. Participants were informed that exercise in the context of the study referred to structured and purposeful physical activity (rather than incidental physical activity). If participants had exercised, they were then asked to specify the exercise type (aerobic/cardio, strength, balance/flexibility, sport, or combinat…	Eating context measured via follow-up questions. Participants indicated whether or not they were: feeling hungry, feeling stressed, in a bad mood, feeling tired, eating alone, in a rush, eating at home, planning to eat the food, or experiencing cravings for that food; and whether or not they had other food options, and whether or not the food was readily available; exercise characteristics (inten…	NR	Compensatory eating after exercise	438 eating occasions followed an exercise session (there were no post exercise meals on 170 days). Of the post-exercise meals that could be coded for healthiness (n = 437), 25.86% were unhealthy, 40.73% were mixed, and 33.41% were healthy. There was considerable individual variability in patterns of eating behaviour. 11 participants showed a pattern of compensatory eating behaviour (greater propo…	For the eating context factors, in univariate analysis, eating unhealthily after exercise was associated with not being hungry, being in a bad mood, when meals were unplanned, when foods were not readily available and when not at home. Eating healthily after exercise was associated with when no other food options were available and when not in a rush. In multivariate analysis, meal planning was n…	NA	See below	Overall, this study provides observational evidence suggesting individuals may be likely to eat more healthily after exercise.	Daily diaries may provide a way to collect data on post-exercise eating in free-lving settings, however may be problematic to rely on self-report diet and physical activity data. This study compared eating occasions post-exercise with random eating occasions on a non-exercise day but did not account for meal type (i.e. evening meal post-exercise could have been compared to any eating occasion on …
16	Reily (2023) (Study 2)	Natalie M. Reily, Rebecca T. Pinkus, Lenny R. Vartanian, Kate Faasse	Compensatory eating after exercise in everyday life: Insights from daily diary studies	2023	Observational	Community	Quantitative	To assess how exercise influences the healthiness and amount of food eaten after exercise using a daily dairy approach and explore whether any contextual factors (e.g., food availability, feeling hungry) or characteristics of exercise (e.g., type, duration and intensity) influenced the healthiness and portion size of post-exercise meals.	55	Online	23.5 years (SD = 8.4, Range 18-62)	27% (n=15) male, 73% (n=40) female	Active 2-4 days per week	BMI of 23 kg/m2 (SD = 1.52, Range = 16.97-36.31)	Australia	Study 2 procedure was identical to Study 1 (above), except for changes to how healthiness of eating occasions was captured and portion size of eating occasions were measured. Healthiness of eating occasions were measured differently to Study 1. Rather than asking about how healthy the target meals were compared to what they normally eat, participants were asked to rate the healthiness of each mea…	Food intake via diet diaries (same as Study 1 above)	Same as Study 1 (above)	Same as Study 1 (above)	NR	Compensatory eating after exercise	Of the post-exercise meals that could be coded for healthiness (n = 442), 26.24% were unhealthy, 45.02% were mixed, and 28.73% were healthy. Regarding self-reported portion size, 9% of post-exercise meals were small, 12.84% were somewhat small, 48.42% were moderate, 20.95% were somewhat big, and 8.78% were big. There was considerable individual variability in patterns of eating behaviour. 16 part…	For the eating context factors, in univariate analysis, eating unhealthily after exercise was associated with when meals were unplanned, and when craved foods. No eating context factors were associated with eating healthily after exercise. In multivariate analysis, meal planning was negatively associated with eating unhealthily after exercise (b = -0.72, SE = 0.31, p = .020) and food craving nega…	NA	The current studies used daily diary methods to explore compensatory eating after exercise in everyday life over an extended time period. Using this approach, we found that participants were less likely to eat unhealthily after exercise compared to at random meals on non exercise days, and a smaller proportion of meals were unhealthy on exercise days than on non-exercise days. Study 2 also found …	Overall, this study provides observational evidence suggesting individuals may be likely to eat more healthily after exercise but also more likely to eat larger portions.	More research is required to understand whether compensatory eating after exercise may occur only during the first eating occasion after exercise or whether it can also occur during later eating occasions. More research on how the eating environment may impact post-exercise eating and beliefs about compensatory eating after exercise is required
17	Werle (2015) (Study 3)	Carolina O. C. Werle & Brian Wansink, Collin R. Payne	Is it fun or exercise? The framing of physical activity biases subsequent snacking (Study 3)	2015	Observational	Field-based	Quantitative	Aimed to examine whether framing physical activity as fun can alter compensation effects and if licensing effects of physical activity are selectively directed towards hedonic foods and not towards all kind of foods. Hypothesised that runners who perceive themselves as having fun during a race would be less likely to compensate from their physical exertion by choosing to eat a hedonic, less healt…	231	Running race	35.6 years (Range = 16-67)	65% male, 35% female	Physically active / Runners	79% had normal BMI	NR	Participants of an ekiden race (which is a marathon, ran in a relay of six runners completing distances of 5, 7 or 10km) asked to complete a survey at the end of the race and were offered the choice of 2 snacks. Binomial logistic regression analysis conducted	Food choice between 2 snack items - chocolate bar (relatively unhealthy) or cereal bar (relatively healthy)	Participants of an ekiden race (marathon, ran in a relay of six runners completing distances of 5, 7 or 10km)	Level of enjoyment; BMI; hunger	NR	Compensation / Licensing	The main effect of having fun on snack choice was significant (B=−.204, χ2 (1)=3.694, p=.05), with participants who reported having more fun during the race more likely to choose the cereal bar than participants who had less fun	Enjoyment associated with snack choice. BMI and hunger not associated with snack choice	NA	How runners viewed their race relates to what they chose to eat following the race	Overall, this study provides some observational evidence suggesting the psychological experience of exercise may be a key factor in post-exercise food choice. Those who perceive their exercise as fun may be more likely to choose healthy snacks than those who perceive their exercise to be less fun	Interventions to disrupt post-exercise eating could focus on improving enjoyment of exercise. Alternatively interventions could be targeted at indivdiuals with low enjoyment of exercise	Brian Wansink is second author
18	West (2017)	Jessica West, Kym J. Guelfi, James A. Dimmock, Ben Jackson	“I deserve a treat”: Exercise motivation as a predictor of post-exercise dietary licensing beliefs and implicit associations toward unhealthy snacks	2017	Observational	Lab-based	Quantitative	Aimed to explore the extent to which exercise motivation, assessed in line with Social Determination Theory constructs directly predicted (a) post-exercise reflective licensing toward unhealthy, hedonically pleasurable snack foods and drinks, and (b) post-exercise implicit positive affective attitudes toward these snack foods and drinks	119	University	20.5 years (SD = 2.8)	53% (n=63) male, 47% (n=56) female	NR	BMI of 22.19 kg/m2 (SD = 3.31)	Australia	Participants completed an acute exercise session and completed questionnaires. Exercise was completed in a in fasted stated. Questionnaires were administered before and after the acute exercise session. Regression analyses were conducted. Motivation for exercise was the main predictor explored in analyses.	Explicit post-exercise licensing of unhealthy snack foods/drinks via a 6-item questionnaire (not previously validated). An aggregate explicit licensing score was calculated, with higher scores reflecting greater licensing of unhealthy snacking following exercise. Implicit associations toward unhealthy snack foods/drinks via a Go/No-Go Association Task (GNAT) using pictorial and word-based stimuli…	Exercise protocol consisted of 40 minutes of cycling on stationary cycle ergometer at moderate intensity where participants could noticeably feel an increase in heart rate (HR) and breathing rate, but still be able to hold a conversation. Exercise protocol consisted of 5 minutes warm up, 5 min of continuous moderate-intensity cycling at a target rating of perceived exertion of 13-14, 5 min of int…	Primary outcome assoicated with post-exercise licensing: Exercise motivation via Behavioural Regulation in Exercise Questionnaire-2 (BREQ-2). Secondary outcomes associated with post-exercise licensing: Food-related self-control; Hunger via VAS; Dietary restraint via TFEQ; Explicit affective and instrumental attitudes toward unhealthy snacks/drinks via the GNAT; Post-exercise lactate levels; durin…	Post-exercise lactate levels; during exercise rating of percieved exertion; during exercise heart rate max	Post-exercise licensing	Exercise motivation was negatively associated with explicit licensing post-exercise. Individuals who reported stronger autonomous (relative to controlled) motivation for exercise reported a lower unhealthy snack food/drink licensing response score post-exercise (estimate = -0.08, SE = 0.02, p<0.001). Exercise motivation was not associated with post-exercise implicit associations toward unhealthy …	Affective attitude towards unhealthy snacks positively associated (estimate = 0.34, SE = 0.09, p<0.001) and dietary restraint negatively associated (estimate = -0.01, SE=0.00, p=0.01) with explicit licensing. No other associations with explicit licensing. Female gender negatively assoicated with implicit associations towards unhealthy snack foods (estimate = -10.58, SE = 4.62, p = 0.02). No other…	Exercise motivation not associated with post-exercise lactate levels, during exercise rating of perceived exertion or heart rate max	Individuals who reported greater controlled (relative to autonomous) motivation for exercise more strongly endorsed the consumption (or licensing) of unhealthy snacks and drinks following participation in an acute exercise session.	Overall, this study provides observational evidence that motivation for exercise is associated with compensatory eating of unhealthy snacks post-exercise. However, no actual measure of food intake was included and the measure of compensatory eating was not previously validated	Motivation for exercise appears to be a key influencing factor influencing compensatory eating. This observational study adds to the acute experimental evidence on motivation for exercise and post-exercise eating. Interventions to reduce post-exercise unhealthy eating could be targeted or tailored for individuals with controlled motivation for exercise
Observational studies of motives and beliefs
19	Dohle (2015)	Simone Dohle, Brian Wansink, Lorena Zehnder	Exercise and Food Compensation: Exploring Diet-related Beliefs and Behaviours of Regular Exercisers	2015	Observational	Community	Qualitative	Aimed to identify regular exercisers' beliefs and behaviours in relation to their diet	27	University and online	39 years (SD = 14)	52% (n=14) male, 48% (n=13) female	Regular exercisers who were physically active for 1-5 hours per week	NR	Switzerland	4 focus groups (female and male only groups) consisting of 6-8 participants. The same nine questions were asked in each focus group: Why do you exercise? Why do you engage in this particular sport? What do you usually eat and drink before you exercise? What do you consume during exercise? What do you usually eat and drink after you exercise? After exercise, do you reward yourself with something s…	Focus groups aimed to explore individuals' beliefs and behaviours on eating around exercise	Participants were self-defined as regular exercisers. No measure of PA	NR	NR	Compensation	5 themes were identified that influence regular exercisers' dietary patterns: Food as reward; Beliefs about nutritional replenishment; Exercise-related likes and dislikes; Competition versus training; External physiological factors. Theme 1: Food as reward: food played an important role as a reward. Participants reported that when they were active, they lost their guilt about unhealthy food choic…	NA	NA	Overcompensation of food in response to exercise differs substantially between individuals	Overall, this study provides some qualitative evidence that some people hold compensatory beliefs about rewarding or replenishing themselves with food after exercise to compensate for the energy expended. However, for other individuals and in certain contexts consumption may be less or healthier after exercise. Theme 1 and 2 (food as reward and beliefs about nutritional replenishment) relate spec…	Further research required exploring which individual or contextual level factors are related to compensatory eating after exercise beliefs, especially those associated with food reward. Interventions targeting post-exercise eating could provide specific recommendations for regular exercisers, which are tailored to counter detrimental beliefs, which may undermine individuals' attempts to manage we…	Brian Wansink is second author
																						Theme 5: External physiological factors: Mealtimes depended on other members of the family, leaving less room for individual preference, therefore followed the same meal routine regardless of whether they had exercised or not. Participants working full time and/or who had other personal obligations observed that finding time for exercise was challenging sometimes. When they exercised, there was o…
20	Dohle (2021)	Simone Dohle, Mitch J. Duncan, Tamara Bucher	Development and Validation of the Diet-Related Beliefs of Exercisers Scale	2021	Observational	Community	Quantitative	Aimed to develop a psychometrically sound scale that can accurately and reliably assess diet-related beliefs people hold in regard to exercise that also shape their eating behaviour. Hypothesised that diet-related beliefs related to exercise would be strongly related to people’s motivation for exercise and susceptibility to food rewards should be stronger for individuals with controlled (relative…	Sample 1: 520	Online via media release	Sample 1: 36.8 years (SD = 12.6, Range = 18-79)	Sample 1: 31.5% male (n=164), 68.5% female (n=356)	Regular exercisers (at least 1 hour in typical week)	Sample 1: BMI of 23.57 kg/m2 (SD = 3.93)	Australia	Phase 1: generated a pool of survey items that reflected different beliefs that emerged from focus groups in previous study (Dohle 2015). Items were generated to target 4 main beliefs and behaviours: using food as reward after exercise; balancing exercise-related nutrient loses; eating healthier after exercise; refraining from eating directly after exercise. Items were reviewed by the research te…	Sample 1: 47-item DBES, each item answered on a 6-point response scale from 1 (strongly disagree) to 6 (strongly agree)	Participants were self-defined as regular exercisers	Sample 1: Exercise behaviour via the Godin Leisure-Time Exercise Questionnaire; Participation in regular sport-related competitions; Intake of nutritional supplements; Demographics (age, gender, nationality, self-report height and weight)	NR	Compensation	Sample 1: 4 factors were retained (22 items loaded above 0.40), explaining 49.67% of total variance. Items on the first factor (six items) were mainly concerned with trying not to eat after exercise (labelled “Refrain from Eating”). Items on the second factor (five items) dealt with the eating sweet and tasty foods as a reward after exercise (labelled “Food as Reward”). Items on the third factor …	Sample 1: Higher scores on the “Refrain from Eating” subscale were positively correlated with being female (0.139, p < 0.01) and negatively correlated with leisure-time exercise (−0.109, p < 0.01), participation in sport-related competitions (−0.150, p <0.01) and taking dietary supplements (−0.167, p <0.01). Higher scores on the “Food as Reward” subscale were negatively correlated with age (−0.17…	NA	The DBES is a unique measure of exercisers’ diet related beliefs. One of the main strengths of the scale is that it has sound psychometric quality, including high test–retest reliability. Moreover, results from the construct validity analyses were encouraging and demonstrated that diet-related beliefs of exercisers are strongly intertwined with people’s motivation for exercise. If individuals are…	Overall, this study provides observational evidence about the beliefs individuals who engage in exercise regularly may hold about eating after exercise. The sub-scales food as reward and nutritional replenishment are similar to sub-scales in other compensatory eating questionnaires (CEMQ, CUES, ESLS). This study did not include a question on post-exercise eating prevalence. The study also add to …	In previous studies it has been suggested that improving autonomous motivation for exercise may reduce post-exercise eating. This may be the case for unhealthy foods but individuals with autonomous motivation for exercise may hold beliefs around the need to replenish and refuel energy, which may undermine energy balance attempts if energy intake exceeds energy expenditure. Interventions to reduce…
									Sample 2: 380		Sample 2: 38.8 (SD = 10.4, range = 19-73)	Sample 2: 46.3% male (n=176), 53.7% female (n=204)		Sample 2: BMI of 23.70 kg/m2 (SD = 3.30)			Sample 2: 22-item DBES, each item answered on a 6-point response scale from 1 (strongly disagree) to 6 (strongly agree)	No measure of PA	Sample 2: Exercise motivation via the Behavioural Regulation in Exercise Questionnaire 3; Diet quality via the Diet Quality Tool; Dietary restraint via the revised Restraint Scale; Exercise behaviour via the Godin Leisure-Time Exercise Questionnaire; Participation in regular sport-related competitions; Intake of nutritional supplements; Demographics (age, gender, nationality, self-report height a…	NR		Sample 2: All factor loadings above 0.40. Internal consistency was high for all 4 factors (“Refrain from Eating”: α = .81; “Food as Reward”: α = .86; “Healthy Eating”: α = .78; and “Nutritional Replenishment”: α = .78). High levels of test-retest reliability over 2 weeks	Sample 2: The “Refrain from Eating” subscale was negatively correlated with autonomous motivation for exercise (as indicated by the Relative Autonomy Index) (−0.194, p < 0.01) and taking dietary supplements (−0.177, p < 0.01). The “Food as Reward” subscale was negatively correlated with autonomous motivation for exercise (−0.135, p < 0.01) and diet quality (−0.133, p < 0.01). Higher “Healthy Eati…	NA
21	Moshier (2016)	Samantha J. Moshier, Aaron J. Landau, Bridget A. Hearon, Aliza T. Stein, and Lee Greathouse	The Development of a Novel Measure to Assess Motives for Compensatory Eating in Response to Exercise: The CEMQ	2016	Observational	Community	Quantitative	Aimed to examine the factor structure, internal consistency and convergent and divergent validity of the Compensatory Eating Motives Questionnaire (CEMQ). Hypothesised that eating as a reward after exercise would be associated with higher impulsivity, lower conscientiousness and higher neuroticism; those with greater distress intolerance, negative affect and trait urgency will be more likely to e…	266 (199 in sample 1, 174 in sample 2)	University	19.1 years (SD = 1.1)	32.7% (n=87) male, 67.3% (n=179) female	NR	NR	USA	CEMQ development drew from a wider literature in eating, substance use, and other health behaviours, but focused on eating to provide reward, to relieve aversive affective or physiological states, or to aid physical recovery and health. Initial development involved a working group and pilot survey. Firstly a 26-item CEMQ was administrated online to University students. Each item was rated on a 4-…	The CEMQ, a 15-item self-report measure designed to assess individual motives for compensatory eating in response to exercise. Sub-scales relate to 3 key motives for compensatory eating: 'Eating for Reward', Eating for Recovery', 'Eating for Relief'. 5 items were used to collect data relevant to the occurrence of compensatory eating before completing the CEMQ (e.g., “Do you eat more on days that …	No measure of PA	Personality dimensions via The NEO Five-Factor Inventory (NEO-FFI); Depressive symptoms via The Beck Depression Inventory-II (BDI); Anxiety via The Anxiety Sensitivity Index (ASI); Impulsive behaviours via The UPPS Impulsive Behaviour Scale; Motives for exercising via The Exercise Motivations Inventory (EMI-2); Exercise preference and tolerance via the Preference for and Tolerance of the Intensit…	NR	Compensatory eating in response to exercise	In Sample 1, 9.2% reported almost always/always eating more on exercise days, 25.2% reported often, 42.9% sometimes and 22.7% reported never/almost never. In sample 2 (only completed by those reporting to at least sometimes eat more on exercise days), 16.7% reported almost always/always eating more on exercise days, 21.8% reported often, 61.5% reported sometimes. In sample 1, 44% of participants …	Males scored higher on the Recovery subscale than females. Exercising for weight control was significantly associated with lower Recovery scores (-0.429, p < 0.01), but was unrelated to Reward or Relief scores. Exercising for strength and endurance was positively associated with Recovery scores (0.410, p < 0.01) but not with Reward or Relief scores. Exercising for enjoyment predicted higher Recov…	NA	Results lend support for the use and further validation of the CEMQ. Motives for compensatory eating may be differentially predicted by traits and exercise motives, providing a preliminary sketch of those who may be prone to engaging in compensatory eating for reasons of reward, relief or recovery.	Overall this study provides observational evidence for the prevelance of post-exercise eating as the findings show 77% of individuals self-reported eating more after exercise. The study suggests reward, relief and recovery may be 3 key reasons individuals engage in compensatory eating after exercise. The study provides evidence that motives for exercise and exercise intensity may be associated wi…	Tailored interventions based on the beliefs individuals hold for why they engage in compensatory eating after exercise or their exercise motives (i.e. target individuals with external motives for exercise) may be required to reduce post-exercise eating. Research on compensatory eating beliefs are required in more diverse, non-student populations. The only study to explore correlations between ind…
22	Reily (2020)	Natalie M. Reily, Lenny R. Vartanian, Kate Faasse	Development of a scale to measure reasons for eating less healthily after exercise: the compensatory unhealthy eating scale	2020	Observational	Community	Quantitative	Aimed to develop a measure that assesses reasons why people eat less healthily after exercise and evaluate the psychometric properties of the scale	Stage 1: 433	Stage 1: Online via the Amazon Mechanical Turk	Stage 1: 36.3 years (SD = 11.3)	Stage 1: 51.2% male, 48.8% female	Stage 1: average exercise frequency was 3.85 days/week (SD = 1.64)	Stage 1: BMI of 26.82 kg/m2 (SD = 6.72)	Stage 1: USA	During stage 1, researchers generated an initial pool of questionnaire items for the Compensatory Unhealthy Eating Scale (CUES) to capture 5 reasons: Reward for effort, Moral Licensing, Goal Progress, Reduced Self-Control and Caloric Compensation. At each stage, participants had to report that they typically exercised at least once per week to be eligible to particate. Participants were asked to …	The CUES, a 15-item self-report measure to examine reasons for unhealthy eating after exercise. Subscales relate to 4 key reasons: Reward for effort, Reduced self-control, Need to consume, Permission to consume. 1 item used to collect data on occurrence of unhealthy eating after exercise ('How often do you eat less healthily you exercise? (1 =never; 7=always))	Participants were self-defined as regular exercisers	Compensatory eating motivations via the CEMQ; compensatory health beliefs via the CHBS; disordered eating tendencies via the TFEQ; PA levels via the IPAQ; reasons for exercise via the Reasons for exercise inventory (REI)	NR	Compensatory eating after exercise	35.92%, 50.55% and 55.68% of participants endorsed eating less healthily after they exercised at least sometimes when completing the CUES in stage 1, 2 and 3, respectively. In stage 1, 15-items and 4 factors retained in the final CUES. All 4 subscales had at least acceptable internal consistency and all correlated with each other. During stage 2, model fit appeared acceptable to good, all 4 subsc…	Reward for effort positively correlated with CEMQ Reward subscale (0.599, p < 0.01) but not Relief or Recovery. Reduced self-control positively correlated with CEMQ Reward (0.296, p < 0.01) and CEMQ Relief (0.326, p <0.01) but not Recovery. Need to consume positively correlated with CEMQ Reward (0.316, P < 0.01), Relief (0.198, P < 0.01) and Recovery (0.523, p < 0.01). Permission to consume posit…	NA	This study demonstrated the reliability and validity of a 15-item scale to measure reasons for eating less healthily after exercise.	Overall, this study provides evidence for the prevalence of post-exercise unhealthy eating as findings showed that between 35 and 55% of participants self-reported eating unhealthily after exercise at least sometimes. The study provides evidence that beliefs related to unhealthy eating after exercise may be related to rewarding effort, reduced self-control, the need to consume and giving oneself …	Interventions to reduce post-exercise eating could target individuals or be tailored towards beliefs about eating unhealthily after exercise. May be more important to focus unhealthy eating rather than general eating after exercise. The CUES could be used in future experimental or observational studies mesauring food intake after exercise as a potential predictive or moderating factor. The CUES c…
									Stage 2: 173	Stage 2: University	Stage 2: 19.7 years (SD = 3.5)	Stage 2: 25.5% male, 74.5% female	Stage 2: average exercise frequency was 2.92 days/week (SD = 1.51)	Stage 2: BMI of 21.82 kg/m2 (SD = 3.2)	Stage 2: Australia
									Stage 3: 198	Stage 3: Online via the Amazon Mechanical Turk	Stage 3: 26.5 (SD = 7.1)	Stage 3: 44% male, 56% female	Stage 3: average exercise frequency was 3.89 days/week (SD = 1.64)	Stage 3: BMI of 26.47 kg/m2 (SD = 11.51)	Stage 3: USA
23	West (2018)	Jessica S. West, Kym J. Guelfi, James A. Dimmock, Ben Jackson	Preliminary Validation of the Exercise-Snacking Licensing Scale: Rewarding Exercise with Unhealthy Snack Foods and Drinks	2018	Observational	Community	Quantitative	To assess three key aspects of construct validity (structural, external and generalisability) associated with scores derived from the Exercise-Snacking Licensing Scale (ESLS)	1020	Online via two independent recruitment panels (SocialSci and Qualtrics)	30.5 years (SD = 7.5, Range = 18-45)	35% (n=359) males, 65% (n=661) females	NR	BMI 24.87 kg/m2 (SD = 5.45)	UK, USA, Australia	Generalisability of the ESLS was assessed by asking participants to complete the ESLS relating their responses to either tiring or light physical activity. External validity of the ESLS was assessed by asking participants to complete measures of exercise-related or diet-related correlates. Participants received 1 of 4 possible surveys - n=319 tiring PA with exercise correlates; n=216 light PA wit…	Licensing beliefs regarding the consumption of unhealthy food/drinks (referred to as ‘junk’ foods that are high in fat and/or sugar, such as potato chips, hot chips/fries, chocolate, confectionary (i.e., lollies, lollipops, candy), fast food, and sugary pastries (e.g., donuts)) after exercise measured via the 6-item and 4-item Exercise-Snacking Licensing Scale. Participants were asked to think ab…	No measure of PA	Exercise-related correlates: Motivational regulation for exercise via The Behavioural Regulation in Exercise Questionnaire-2. Exercise motives via The Exercise Motivations Inventory-2. Leisure Time Activity Levels via The Godin-Shephard Leisure Time Exercise Questionnaire. Diet-related correlates: Affective and instrumental attitudes toward unhealthy snack foods/drinks. Trait self-control via the…	NR	Endorsement or licensing of unhealthy snacking behaviours around exercise	Licensing of unhealthy snacks around exercise was significantly stronger when participants were considering their involvement in tiring compared to light physical activity (t(1018) = -2.23, p = 0.026). For light PA, the four positively-worded items loaded onto factor one (internal consistency, alpha = 0.93), whilst the two reverse-coded items loaded separately onto factor two (alpha= 0.95). The d…	ESLS negatively correlated with motivational regulation for exercise (light = -0.34, tiring = -0.30, both p < 0.01) (lower licensing beliefs reported for internal motivation for exercise). ESLS negatively correlated with exercise for enjoyment motives (light = -0.23, p < 0.01, tiring = -0.14, p < 0.05) exercise for revitalisation motives (light = -0.19, tiring -0.16, both p < 0.01), exercise to a…	NA	The 6-item and 4-item ESLS is an effective tool, with aspects of structural, external and generalisability validity to measure licensing beliefs around exercise and unhealthy snacking	Overall, this study provides observational evidence that individuals may hold beliefs about endorsing unhealthy snacking after exercise. This study provides further evience that motivation and motives for exercise, as well as self-control and attitudes towards unhealthy foods may be factors influencing post-exercise unhealthy eating beliefs. The study also provides evidence that the endorsement o…	The ESLS could be used in future experimental or observational studies mesauring food intake after exercise as a potential predictive or moderating factor. Interventions to reduce post-exercise eating could be targeted towards more intense (or tiring) forms of exercise.
NR; not reported, NA; not applicable, SD; standard deviation, SE; standard error, CI; confidence interval, BMI; body mass index, kg; kilograms, EI; energy intake, EE; energy expenditure, PA; physical activity, EMA; ecological momentary assessment, HIIE; high-intensity interval exercise, HIIT; high-intesity interval training, SIT; sprint interval training, MICT; moderate intensity continous traini…

## Sheet: Supplementary Table 4
Supplementary Table 4. Descriptive overview of study characteristics
First author and date	Type of evidence	Study aim	Study design	Country	Recruitment setting	Overview of methods	Description or measure of exercise/physical activity	Outcome measure	Measure of compensatory eating after exercise beliefs
Acute experimental studies
Alkahtani (2019)	Quantitative	To explore whether manipulations to improve mood during high-intensity interval exercise through VR environment can imporve control over eating behaviour	Acute experimental study - randomised within-subject	Saudi Arabia	Students recruited from University	Comparison of exercise with and without virtual reality of natural green environment to music	Exercise as an experimental manipulation. Exercise protocol consisted of high-intensity interval cycling for 20 minutes	Total energy intake from a test meal (kcal)	NR
Beer (2017)	Quantitative	To investigate whether manipulating choice during an acute bout of exercise would influence appetite and subsequent energy intake relative to participation in a controlling (no choice) session	Acute experimental study - randomised between-subject	NR	NR	Comparison of exercise with and without autonomy-supportive training environment	Exercise as an experimental manipulation. Exercise protocol was variable for each participant but included cycling or jogging for 30-60 minutes	Total energy intake and energy intake from healthy and unhealthy food from a test meal (kJ)	The Compensatory Eating Motives Questionnaire (CEMQ)
Beer (2020)	Quantitative	To explore the independent and interactive effects of the type of exercise (sprint interval training vs moderate-intensity continuous training) and psychological need-support (through the provision of support for autonomy, competence and relatedness) on energy intake and food choice during the hours following acute exercise	Acute experimental study- randomised mixed subject	NR	NR	Comparison of moderate-intensity continuous training and sprint-interval training with and without psychological need support	Exercise as an experimental manipulation. Exercise protocol consisted of moderate-intensity continuous cycling or sprint interval cycling for 30 minutes	Total energy intake and energy intake from healthy and unhealthy food from a test meal (kJ)	The CEMQ
Fenzl (2014)	Quantitative	To explore whether the labelling of exercise as fat-burning versus endurance affects post-exercise food consumption.	Acute experimental study - randomised between-subject	NR	Adults recruited from University	Comparison of exercise labelled as 'fat-burning' versus 'endurance'	Exercise as an experimental manipulation. Exercise protocol consisted of low to moderate-intensity cycling for 20 minutes	Food consumed (grams) from an energy dense test food	NR
McCaig (2016)	Quantitative	To explore whether the way in which exercise is framed influences subsequent energy intake	Acute experimental study - randomised between-subject	UK	NR	Comparison of an exercise bout expending 120kcal framed as expending 50kcal versus 265kcal	Exercise as an experimental manipulation. Exercise protocol consisted of low-moderate intensity cycling for up to 15 minutes until an energy expenditure of 120kcal was reached	Total energy intake and energy intake from individual foods (kcal) from a test meal	NR
Panos (2018)	Quantitative	To explore whether manipulating how individuals think about an acute exercise session influences subsequent eating behaviour throughout the remainder of the day and to explore whether psychological constructs mediate this relationship	Acute experimental study - randomised between-subject	USA	Adults recruited from University	Comparison of exercise framed as a behaviour to promote spillover (continue to engage in healthy behaviours) versus framing exercise as a behaviour to allow self-licensing (engage in subsequent unhealthy behaviours)	Exercise as an experimental manipulation. Exercise protocol consisted of moderate-intensity cycling for 30 minutes	Dietary intake (servings of fruit and vegetables, percentage of total calories consumed from fat and sugar, number of indulgent foods consumed, number of foods consumed that would not have usually been consumed)	NR
Sauchelli (2022)	Quantitative	To examine whether manipulating an individual's affective response to exercise via virtual reality (VR) can reduce post-exercise appetite, preference for foods that are sweet and high in energy density and overall food intake	Acute experimental study - randomised within-subject	UK	NR	Comparison of exercise with and without engaging in a virtual reality exergame	Exercise as an experimental manipulation. Exercise protocol consisted of moderate-intensity cycling until energy expenditure reached 120kcal (approx. 30 minutes)	Total energy intake (kcal) from a test meal and preference for sweet and energy dense foods	NR
Werle (2015) (Study 1)	Quantitative	To examine whether framing physical activity as fun can alter compensation effects and if licensing effects of physical activity are selectively directed towards hedonic foods and not towards all kind of foods	Acute experimental study - randomised between-subject	USA	Adult administrative staff members recruited from University	Comparison of exercise framed as 'for fun' or 'for exercise'	Exercise as an experimental manipulation. Exercise protocol consisted walking 1 mile (approx. 30 minutes)	Total energy intake and energy intake from main meal and dessert (kcal) from a test meal	NR
Werle (2015) (Study 2)	Quantitative	To examine whether framing physical activity as fun can alter compensation effects and if licensing effects of physical activity are selectively directed towards hedonic foods and not towards all kind of foods	Acute experimental study - randomised between-subject	USA	Adult administrative staff members recruited from University	Comparison of exercise framed as 'for fun' or 'for exercise'	Exercise as an experimental manipulation. Exercise protocol consisted walking 1 mile (approx. 30 minutes)	Energy served (kcal) from energy dense test food	NR
Chronic experimental studies
Beer (2022)	Quantitative	To investigate the effects of a 12-week exercise intervention incorporating sprint interval training with the addition of need-support compared with standard exercise guidelines (moderate-intensity continuous training without need support)	Chronic intervention study - randomised between-subject	NR	NR	Comparison of a sprint-interval exercise training programme with psychological need-support with a moderate-intensity continuous training programme without psychological need-support	Exercise was part of the intervention. Exercise protocol consisted of 3 supervised exercise training sessions per week for 12 weeks. Exercise training consisted of either sprint-interval cycling or moderate-intensity continuous cycling. Duration of training sessions progressively increased from 30 to 50 minutes	Total energy intake and energy intake from healthy and unhealthy food from a test meal (kcal) in response to an acute 30-minute bout of exercise	The CEMQ and the Exercise Snacking Licensing Scale (ESLS)
West (2018)	Quantitative	To test the feasibility and preliminary efficacy of an intervention in which participants were provided (or not provided) with education and behaviour change content regarding the avoidance of compensatory eating surrounding an 8-week supervised exercise program.	Chronic intervention study - randomised between-subject	NR	Adults recruited from University and community	Comparison of an exercise training programme with and without an additional compensatory eating avoidance programme	Exercise was part of the intervention. Exercise protocol consisted of 3 supervised exercise training session per week for 8 weeks. Exercise training consisted of moderate to high intensity cycling. Duration of training sessions progressively increased from 30 to 50 minutes. The acute exercise bout performed pre and post training with 30 minutes of either SIT or MICT (depending on allocated condit…	Energy intake (kJ) from test snack foods (healthy and unhealthy)	The Compensatory Health Beliefs Questionnaire (CHB) and first item of the CEMQ (“Do you eat more on days that you exercise”)
Observational studies of behaviour
Crochiere (2020)	Quantitative	To examine the extent to which objectively- and continuously recorded, free-living PA of various intensities prospectively predicts same-day dietary lapses among individuals with overweight who are seeking weight loss	Observational study	NR	Adults recruited from primary care and community	Ecological momentary assessment (EMA) study collecting data on dietary lapses after objectively measured bouts of physical activity	Participants were prescribed 250 minutes of MVPA per week as part of a weight loss intervention. ≥10 minute bouts of total, light and moderate-vigorous physical activity during intervals prior to EMA prompts were measured via accelerometers for 6 days. Average duration of physical activity bouts not reported	Participant reported dietary lapse from weight loss program (defined as eating or drinking likely to cause weight gain, and/or put weight loss/maintenance at risk, specifically eating a larger portion than intended, eating at a time when one had not intended to eat, or eating an energy dense food one intended to avoid)	NR
Lyon (2014)	Quantitative	To determine the extent to which eating behaviour traits, psychological characteristics, body composition, and exercise timing influence total day and 3-hour dietary compensation among sedentary women after an acute bout of exercise.	Observational study	Greece	Adults recruited from University	Data collected on total day and 3 hour post-exercise energy, carbohydrate, protein and fat intake	Participants were prescribed 150 minutes of moderate-intensity walking per week as part of an exercise intervention. Total physical activity and physical activity before food consumption was measured via accelerometers. Mean duration of physical activity bouts was 48.19 (SD 16.67)	Total energy and energy from carbohydrates, protein and fat (kcal) measured via 24-hour dietary recalls	NR
Maher (2020)	Quantitative	To determine within-person, momentary associations between PA and dietary intake behaviours	Observational study	USA	College students recruited from University	EMA study collecting data on consumption of healthy and unhealthy foods after objectively measured increases in step count	Number of steps taken in the 2 hours prior to EMA prompt measures via accelerometers for 7 days. Average number of steps taken was 1300 within 2 hours prior to EMA. Average duration of physical activity bouts not reported.	Response to EMA question asking about food intake of healthy and unhealthy foods in the previous 2 hours	NR
Reily (2023) (Study 1)	Quantitative	To assess how exercise influences the healthiness of food eaten after exercise using a daily dairy approach and explore whether any contextual factors (e.g., food availability, feeling hungry) or characteristics of exercise (e.g., type, duration and intensity) influenced the healthiness of post-exercise meals.	Observational study	Australia	Adults recruited online	Daily diary study collecting data on food intake after exercise	Exercise participation, including type, intensity and duration reported via daily diary for 28 days. 346 exercise sessions were described as aerobic/cardio, 87 were strength, 53 were balance/flexibility, 27 were sport, and 94 were a combination. 22.73% of sessions were vigorous, 47.12% were moderate, and 30.15% were low intensity. Modal duration was 30-60 minutes	Food intake measured via 24-hour recall daily for 28 days. Eating occasions coded as healthy, unhealthy or mixed	NR
Reily (2023) (Study 2)	Quantitative	To assess how exercise influences the healthiness and amount of food eaten after exercise using a daily dairy approach and explore whether any contextual factors (e.g., food availability, feeling hungry) or characteristics of exercise (e.g., type, duration and intensity) influenced the healthiness and portion size of post-exercise meals.	Observational study	Australia	Adults recruited online	Daily diary study collecting data on food intake after exercise	Exercise participation, including type, intensity and duration reported via daily diary for 28 days. 50.96% of sessions were described as aerobic/cardio, 19.02% were strength, 13.96% were balance or flexibility, 6.81% were sport, and 9.25% were a combination. 19.37% of sessions were vigorous, 42.41% were moderate, and 38.22% were low intensity. Modal duration was 30-60 minutes	Food intake measured via 24-hour recall daily for 28 days. Eating occasions coded as healthy, unhealthy or mixed and average portion size, smaller than average or larger than average	NR
Werle (2015) (Study 3)	Quantitative	To examine whether framing physical activity as fun can alter compensation effects and if licensing effects of physical activity are selectively directed towards hedonic foods and not towards all kind of foods	Observational study	NR	Adults recruited at community running race	Study collecting data on food choice after an endurance race	Participants were taking part in an endurance running race. 118 participants ran 5 km (50.4 %), 85 participants ran 10 km (36.6 %), and 29 ran 7.195 km (12.5 %). Average duration not reported.	Food choice between a healthy and non-healthy snack item after exercise	NR
West (2017)	Quantitative	To explore the extent to which exercise motivation, assessed in line with Social Determination Theory constructs directly predicted (a) post-exercise reflective licensing toward unhealthy, hedonically pleasurable snack foods and drinks, and (b) post-exercise implicit positive affective attitudes toward these snack foods and drinks	Observational study	Australia	Students recruited from University	Study collecting data on exercise motivation and compensatory eating pre and post exercise	Exercise protocol consisted of moderate-intensity cycling for 40 minutes	Explicit post-exercise licensing of snack foods and drinks via a questionnaire (not previously validated) and implicit associations towards unhealthy snack foods and drinks via a Go/No-Go Association Task	ESLS
Observational studies of motives and beliefs
Dohle (2015)	Qualitative	To identify regular exercisers' beliefs and behaviours in relation to their diet	Observational study	Switzerland	Adults recruited from University and via online	Qualitative study with 4 focus groups	Participants reported to exercise regularly (2-4 times per week) but physical activity was not measured	Study explored individuals' beliefs and behaviours on eating after exercise	NR
Dohle (2021)	Quantitative	To develop a psychometrically sound scale that can accurately and reliably assess diet-related beliefs people hold in regard to exercise that also shape their eating behaviour	Observational study	Australia	Adults recruited online	Development and validation of questionnaire to measure diet-related beliefs of exercisers	Participants reported to exercise regularly (2-4 times per week). Participation in exercise measured via the Godin Leisure Time Exercise Questionnaire. Average duration not reported	Diet-Related Beliefs of Exercisers Scale (DBES), a measure of beliefs about eating around exercise, including 4 subscales: Food as reward, Refrain from eating, Healthy eating and Nutritional replenishment	DBES
Moshier (2016)	Quantitative	To examine the factor structure, internal consistency and convergent and divergent validity of the Compensatory Eating Motives Questionnaire (CEMQ)	Observational study	USA	Students recruited from University	Development and validation of questionnaire to measure motivations for compensatory eating after exercise	Physical activity not measured	The Compensatory Eating Motives Questionnaire (CEMQ), a measure of individual motives for compensatory eating in response to exercise, including 3 sub-scales: Eating for reward, Eating for recovery, Eating for relief	CEMQ
Reily (2020)	Quantitative	To develop a measure that assesses reasons why people eat less healthily after exercise and evaluate the psychometric properties of the scale	Observational study	USA & Australia	Adults recruited online and from University	Development and validation of questionnaire to measure reasons for unhealthy eating after exercise	Participants reported to exercise regularly (at least once per week). Self reported physical activity measured via the International Physical Activity Questionnaire. Average duration not reported	The Compensatory Unhealthy Eating Scale (CUES), as measure of individual motives for unhealthy eating after exercise, including 4 sub-scales: Reward for effort, Reduced self-control, Need to consume, Permission to consume	CUES, CEMQ, CHB
West (2018)	Quantitative	To assess three key aspects of construct validity (structural, external and generalisability) associated with scores derived from the Exercise-Snacking Licensing Scale (ESLS)	Observational study	UK, USA & Australia	Adults recruited online	Development and validation of questionnaire to measure licensing beliefs regarding the consumption of unhealthy snacks after exercise	Participation in exercise measured via the Godin Leisure Time Exercise Questionnaire. Average duration not reported	The Exercise Snacking Licensing Scale (ESLS), a 4 or 6-item measure of beliefs about unhealthy snacking after exercise	ESLS, CHB, Diet-related CHB

## Sheet: Supplementary Table 5
		Supplementary Table 5. Descriptive overview of key study findings
First author and date	Study aim	Key findings relating to eating after exercise	Evidence of associations between outcomes related to eating after exercise and other key measures
Acute experimental studies
Alkahtani (2019)	To explore whether manipulations to improve mood during high-intensity interval exercise through VR environment can imporve control over eating behaviour	There was no difference in energy intake between the high-intensity exercise condition using a VR video of a natural green evironment (1044.3 ± 494.1 kcal) versus the exercise only condition (1078.3 ± 603.9 kcal) (p = 0.8). Energy expenditure during exercise was not reported.	NR
Beer (2017)	To investigate whether manipulating choice during an acute bout of exercise would influence appetite and subsequent energy intake relative to participation in a controlling (no choice) session	Energy intake was greater in the exercise condition where participants had no autonomy over the exercise (2456 ± 1420 kJ) versus the exercise condition where participants did have autonomy (1668 ± 1215 kJ) (p < 0.023). There was no difference in energy intake from healthy foods between conditions (p=0.431). Energy intake from unhealthy foods was greater in the no autonomy exercise condition (1412…	Gender	Greater energy intake among males
				Did not moderate relationship between level of autonomy and energy intake
Beer (2020)	To explore the independent and interactive effects of the type of exercise (sprint interval training vs moderate-intensity continuous training) and psychological need-support (through the provision of support for autonomy, competence and relatedness) on energy intake and food choice during the hours following acute exercise	There were no differences in total meal energy intake (p = 0.842) or total snack intake (p = 0.072) between the need-support and no need-support conditions. There was no difference in meal energy intake from healthy foods (p = 0.410) or snack intake from healthy foods (p = 0.282) between the need-support and no need-support conditions. There was no difference in meal energy intake from unhealthy …	Exercise type (SIT vs MICT)	No association with total meal energy intake, total snack intake, healthy meal food intake, healthy snack food intake and unhealthy snack food intake
				Lower intake from unhealthy meal foods following SIT
				Lower total meal energy intake following SIT with need-support vs MICT with need-support
				Lower total snack energy intake following SIT with no need-support vs MICT with no need-support
Fenzl (2014)	To explore whether the labelling of exercise as fat-burning versus endurance affects post-exercise food consumption.	There was no difference in energy intake from the energy dense test food between the fat-burning and endurance conditions (p = 0.45). Average energy expenditure during exercise across conditions was 96 ± 18 kcal. Average energy intake across conditions was 137 kcal. On average, energy intake exceeded energy expenditure.	Behavioural regulation of exercise	Negative association with energy intake
				Greater energy intake in fat-burning condition with low behavioural regulation
				Lower energy intake in fat-burning condition with high behavioural regulation
			Positive well-being after exercise	No association with energy intake
				Greater energy intake in fat-burning condition with low positive well-being
				Lower energy intake in fat-burning condition with high positive well-being
			Psychological distress after exercise	Positively associated with energy intake
				Greater energy intake in fat-burning condition with high psychological distress
				Lower energy intake in fat-burning condition with low psychological distress
			Fatigue during exercise	Positively associated with energy intake
				Greater energy intake in fat-burning condition with high fatigue
McCaig (2016)	To explore whether the way in which exercise is framed influences subsequent energy intake	Total meal energy intake tended to be greater when exercise was framed as burning 265 kcal vs 50 kcal (+92kcal, p = 0.059). Energy intake from cookies was greater when exercise was framed as burning 265 kcal vs 50 kcal (+67kcal, p = 0.015). There was no difference in energy intake from tortilla chips or orange juice between conditions (p > 0.05). Energy intake from the test meal exceeded energy e…	Gender	Greater energy intake among males
				Did not moderate relationship between exercise framing and energy intake
			Dietary restraint	Did not moderate relationship between exercise framing and energy intake
Panos (2018)	To explore whether manipulating how individuals think about an acute exercise session influences subsequent eating behaviour throughout the remainder of the day and to explore whether psychological constructs mediate this relationship	There were no difference in the number of fruit and vegetable servings (p = 0.69), percentage calories from fat (p = 0.34), percentage calories from sugar (p = 0.47), number of indulgent foods (p = 0.59) or number of self-licensed foods (p = 0.71) between exercise framed as good for one's health (promoting spillover) vs exercise framed as allowing one to self-license (permitting spillover). Energ…	Health self-efficacy	Positive indirect effect on fruit and vegetable servings in permitting spillover condition
			PA self-efficacy	Positive indirect effect on fruit and vegetable servings in permitting spillover condition
			Instrumental health attitudes	No mediation effects
			Affective health attitudes	Negative indirect effect on indulgent foods in permitting spillover condition
			Health identity	No mediation effects
			Health goal commitment	Positive indirect effect on fruit and vegetable servings in promoting spillover and permitting spillover conditions
			Health goal progress	No mediation effects
			Self-control	Positive indirect effect on fruit and vegetable servings in permitting spillover condition
				Negative indirect effect on percentage calories from sugar in permitting spillover condition
				Negative indirect effect on indulgent foods in permitting spillover condition
Sauchelli (2022)	To examine whether manipulating an individual's affective response to exercise via virtual reality (VR) can reduce post-exercise appetite, preference for foods that are sweet and high in energy density and overall food intake	Participants consumed 12% (106kcal) less after exercising in the VR condition (809 ± 437 kcal) vs the control condition (915 ± 498 kcal) (p < 0.01). Relative energy intake was lower in the VR condition (676 ± 433 kcal) vs the control condition (776 ± 497 kcal) (p < 0.01). There was no difference in preference for sweet or energy dense foods between conditions (p > 0.05).	NR
Werle (2015) (Study 1)	To examine whether framing physical activity as fun can alter compensation effects and if licensing effects of physical activity are selectively directed towards hedonic foods and not towards all kind of foods	There was no difference in the total calories served or total calories consumed from main meal foods between the walking for fun and walking for exercise conditions (both p > 0.05). Fewer calories were served from dessert foods and drinks in the walking for fun condition (94 kcal) compared to the walking for exercise condition (134 kcal) (p < 0.05). There was no difference in the number of partic…	Mood	Positive mood mediated effect of exercise framing on serving of hedonic foods
			Fatigue	No mediation effects
Werle (2015) (Study 2)	To examine whether framing physical activity as fun can alter compensation effects and if licensing effects of physical activity are selectively directed towards hedonic foods and not towards all kind of foods	Participants served themselves more M&Ms (chocolate snack) in the walking for exercise condition (372 kcal) versus the walking for fun condition (166 kcal) (p < 0.05). Energy expenditure during exercise was not reported.	NR
Chronic intervention studies
Beer (2022)	To investigate the effects of a 12-week exercise intervention incorporating sprint interval training with the addition of need-support compared with standard exercise guidelines (moderate-intensity continuous training without need support)	There were no differences in total meal energy intake, meal energy intake from healthy foods or meal energy intake from unhealthy foods between sprint-interval training (SIT) with need-support vs moderate-intensity continuous training (MICT) without need-support over time (all p > 0.05). Total snack intake was higher in the SIT with need-support condition (807 ± 550 kJ) at baseline vs MICT withou…	NR
West (2018)	To test the feasibility and preliminary efficacy of an intervention in which participants were provided (or not provided) with education and behaviour change content regarding the avoidance of compensatory eating surrounding an 8-week supervised exercise program.	There was no difference in snack intake between exercise training with a compensatory eating avoidance programme vs exercise training only over time (p = 0.927). There was no difference in Compensatory Health Beliefs between conditions over time (p = 0.853). There was no difference in self-reported frequency of compensatory eating after exercise (p = 0.089) between conditions over time	NR
Observational studies of behaviour
Crochiere (2020)	To examine the extent to which objectively- and continuously recorded, free-living PA of various intensities prospectively predicts same-day dietary lapses among individuals with overweight who are seeking weight loss	Within-subject total physical activity (b = −0.012, SE = 0.005, p =.01) and light physical activity (b = −0.014, SE = 0.006, p =.01) during intervals prior to ecological momentary assessment (EMA) prompts were associated with reduced risk of dietary lapse. The pattern of effect was similar for within-subject moderate-vigorous physical activity but not statistically significant (b = −0.013, SE = 0…	NR
Lyon (2014)	To determine the extent to which eating behaviour traits, psychological characteristics, body composition, and exercise timing influence total day and 3-hour dietary compensation among sedentary women after an acute bout of exercise.	There were no differences in total day energy intake, carbohydrate, protein or fat intake between exercise and non-exercise days (all p > 0.05). Total energy intake was greater on exercise days (569.51 ± 467.60 kcal) in the 3 hours after exercise vs the same 3 hours on non-exercise days (400.83 ± 472.61 kcal) (p=0.04). Energy from carbohydrates was greater on exercise days (239.95 ± 207.04 kcal) …	Dietary restraint	Positively associated with total day and 3-hour energy intake
				Positively associated with 3-hour carbohydrate intake but not total day carbohydrate intake
				Positively associated with total day protein intake but not 3-hour protein intake
				Positively associated with total day fat intake but not 3-hour fat intake
			Disinhibition	Positively associated with 3-hour energy intake but not total day energy intake
				Positively associated with 3-hour carbohydrate intake but not total day carbohydrate intake
				Positively associated with 3-hour protein intake but not total day protein intake
				Not associated with 3-hour or total day fat intake
			Sensitivity to reward	Not associated with 3-hour or total day energy, carbohydrate, protein or fat intake
			Impulsivity	Not associated with 3-hour or total day energy, carbohydrate, protein or fat intake
			Ability to delay gratification	Not associated with 3-hour or total day energy, carbohydrate, protein or fat intake
			BMI	Positively associated with total day protein intake but not 3-hour protein intake
				Not associated with 3-hour or total day energy, carbohydrate, or fat intake
			Time of day exercising	Not associated with 3-hour or total day energy, carbohydrate, protein or fat intake
Maher (2020)	To determine within-person, momentary associations between PA and dietary intake behaviours	Individuals who on average took more steps in the 2 hours prior to an EMA prompt had higher odds of consuming sweets or pastries (OR = 2.76, 95% CI 1.26, 6.025, p = 0.01). Step count in the 2 hours prior to EMA prompt was not associated with the consumption of fruit (p = 0.71), vegetables (p = 0.56), fried fast food (p = 0.24), chips/fries (p = 0.06), water (p = 0.89) and sugar-sweetened beverage…	Gender	Being female associated with greater consumption of fruit and chips/fried
			BMI (self-reported)	Having a higher BMI associated with lower consumption of fried fast food, sweets or pastries and sugar sweetened beverages
			Day of week (weekend vs weekday)	Not associated with food intake
			Time of day eating	Eating later in the day associated with greater consumption of vegetables, fried fast food, chips/fries, sweets or pastries, water and sugar-sweetened beverages
Reily (2023) (Study 1)	To assess how exercise influences the healthiness of food eaten after exercise using a daily dairy approach and explore whether any contextual factors (e.g., food availability, feeling hungry) or characteristics of exercise (e.g., type, duration and intensity) influenced the healthiness of post-exercise meals.	At the meal-level, participants were relatively less likely to eat unhealthily at post-exercise eating occasions (OR = 0.63, 95% CI 0.44, 0.90, p=0.011) compared to random eating occasions on non-exercise days. Exercise was not associated with healthy eating. At the day-level, participants ate proportionally fewer unhealthy meals on exercise days (b = 30.68, SE = 1.43, p = 0.004) vs non-exercise …	Hunger	Not associated with healthiness of post-exercise eating occasion
			Level of stress	Not associated with healthiness of post-exercise eating occasion
			Mood	Not associated with healthiness of post-exercise eating occasion
			Tiredness	Not associated with healthiness of post-exercise eating occasion
			Eating alone	Not associated with healthiness of post-exercise eating occasion
			Eating in a rush	Not associated with healthiness of post-exercise eating occasion
			Eating at home	Not associated with healthiness of post-exercise eating occasion
			Meal planning	Negatively associated with healthiness of post-exercise eating occasion
			Food cravings	Not associated with healthiness of post-exercise eating occasion
			Food availability	Negatively associated with healthiness of post-exercise eating occasion
			Readiness of food	Not associated with healthiness of post-exercise eating occasion
			Exercise type	Not associated with healthiness of post-exercise eating occasion
			Exercise intensity	Not associated with healthiness of post-exercise eating occasion
			Exercise duration	Not associated with healthiness of post-exercise eating occasion
Reily (2023) (Study 2)	To assess how exercise influences the healthiness and amount of food eaten after exercise using a daily dairy approach and explore whether any contextual factors (e.g., food availability, feeling hungry) or characteristics of exercise (e.g., type, duration and intensity) influenced the healthiness and portion size of post-exercise meals.	At the meal-level, participants were relatively less likely to eat unhealthily at post-exercise eating occasions (OR = 0.55, 95% CI 0.39, 0.77, p<0.001) compared to random eating occasions on non-exercise days. Participants were relatively less likely to eat healthily at post-exercise eating occasions (OR = 0.71, (95% CI 0.54, 0.92, p=0.01) than at random eating occasions on non-exercise days. At…	Hunger	Positively associated with portion size of post-exercise eating occasion. Not associated with healthiness of post-exercise eating occasion
			Level of stress	Not associated with healthiness or portion size of post-exercise eating occasion
			Mood	Not associated with healthiness or portion size of post-exercise eating occasion
			Tiredness	Not associated with healthiness or portion size of post-exercise eating occasion
			Eating alone	Negatively associated with portion size of post-exercise eating occasion. Not associated with healthiness of post-exercise eating occasion
			Eating in a rush	Not associated with healthiness or portion size of post-exercise eating occasion
			Eating at home	Not associated with healthiness or portion size of post-exercise eating occasion
			Meal planning	Negatively associated with healthiness of post-exercise eating occasion. Not associated with portion size of post-exercise eating occasion
			Food cravings	Negatively associated with healthiness of post-exercise eating occasion. Not associated with portion size of post-exercise eating occasion
			Food availability	Negatively associated with portion size of post-exercise eating occasion. Not associated with healthiness of post-exercise eating occasion
			Readiness of food	Not associated with healthiness or portion size of post-exercise eating occasion
			Exercise type	Not associated with healthiness or portion size of post-exercise eating occasion
			Exercise intensity	Not associated with healthiness or portion size of post-exercise eating occasion
			Exercise duration	Not associated with healthiness or portion size of post-exercise eating occasion
Werle (2015) (Study 3)	To examine whether framing physical activity as fun can alter compensation effects and if licensing effects of physical activity are selectively directed towards hedonic foods and not towards all kind of foods	Participants who reported having more fun during the marathon race were more likely to choose the healthier snack option post-race (b= -0.204, p = 0.05).	Enjoyment	Positively associated with healthier food choice
			BMI	Not associated with food choice
			Hunger	Not associated with food choice
West (2017)	To explore the extent to which exercise motivation, assessed in line with Social Determination Theory constructs directly predicted (a) post-exercise reflective licensing toward unhealthy, hedonically pleasurable snack foods and drinks, and (b) post-exercise implicit positive affective attitudes toward these snack foods and drinks	Exercise motivation was negatively associated with explicit licensing post-exercise. Individuals who reported stronger autonomous (relative to controlled) motivation for exercise reported a lower unhealthy snack food licensing response score post-exercise (estimate = -0.08, SE = 0.02, p < 0.001). Exercise motivation was not associated with post-exercise implicit associations toward unhealthy snac…	Behavioural regulation of exercise	Negatively associated with explicit post-exercise licensing of unhealthy snack foods. Not associated with implicit associations towards unhealthy snack foods
			Food-related self control	Not associated with explicit post-exercise licensing of unhealthy snack foods or implicit associations towards unhealthy snack foods
			Hunger	Not associated with explicit post-exercise licensing of unhealthy snack foods or implicit associations towards unhealthy snack foods
			Dietary restraint	Negatively associated with explicit post-exercise licensing of unhealthy snack foods. Not associated with implicit associations towards unhealthy snack foods
			Affective attitudes towards unhealthy foods	Positively associated with explicit post-exercise licensing of unhealthy snack foods. Not associated with implicit associations towards unhealthy snack foods
			Instrumental attitudes towards unhealthy foods	Not associated with explicit post-exercise licensing of unhealthy snack foods or implicit associations towards unhealthy snack foods
			Gender	Being female associated with lower implicit associations towards unhealthy snack foods. Not associated with explicit post-exercise licensing of unhealthy snack foods
			Physical activity level	Not associated with explicit post-exercise licensing of unhealthy snack foods or implicit associations towards unhealthy snack foods
Observational studies of motives and beliefs
Dohle (2015)	To identify regular exercisers' beliefs and behaviours in relation to their diet	Five themes were presented, which related to eating behaviours around exercise among individuals who regularly exercise. Specifically three themes related to post-exercise eating. The first, food as reward related to participants feeling they could treat themselves without guilt, often with unhealthy foods after exercise. The second, beliefs about nutritional replenishment related to participants…	NR
Dohle (2021)	To develop a psychometrically sound scale that can accurately and reliably assess diet-related beliefs people hold in regard to exercise that also shape their eating behaviour	In the final validated version of the Diet-Related Beliefs of Exercisers Scale (DBES) consisted of 22-items, relating to four subscales describing beliefs about eating after exercise. These include refrain from eating, food as reward, healthy eating and nutritional replenishment	Physical activity level	Not associated with Refrain from eating, Food as reward, Healthy eating or Nutritional replenishment
			Behavioural regulation of exercise	Autonomous motivation for exercise negatively associated with Refrain from eating and Food as reward. Positively associated with Healthy eating and Nutritional replenishment
			Participation in sport-related competition frequency	Positively associated with Nutritional replenishment. Not associated with Refrain from eating, Food as reward or Healthy eating
			Diet quality	Negatively associated with Food as reward. Positively associated with Healthy eating and Nutritional replenishment. Not associated with Refrain from eating
			Dietary restraint	Positively associated with Healthy eating. Negatively associated with Nutritional replenishment. Not associated with Refrain from eating or Food as reward
			Intake of dietary supplements	Negatively associated with Refrain from eating. Positively associated with Nutritional replenishment. Not associated with Food as reward or Healthy eating
			Age	Negatively associated with Healthy eating. Not associated with Refrain from eating, Food as reward or Nutritional replenishment
			Gender	Being female positively associated with Healthy eating. Negatively associated with Nutritional replenishment. Not associated with Refrain from eating of Food as reward
			BMI (self-reported)	Not associated with Refrain from eating, Food as reward, Healthy eating or Nutritional replenishment
Moshier (2016)	To examine the factor structure, internal consistency and convergent and divergent validity of the Compensatory Eating Motives Questionnaire (CEMQ)	In sample 1, 9.2% of respondents reported almost always or always eating more on exercise days, 25.2% reported often eating more on exercise days, 42.9% reported sometimes eating more on exercise days and 22.7% reported never or almost never eating more on exercise days. In sample 2 (only completed by those reporting to at least sometimes eat more on exercise days), 16.7% reported almost always o…	Gender	Males scored higher on the Eating for Recovery sub-scale
			Exercise motives	Exercising for weight control negatively correlated with Eating for Recovery and not correlated with Eating for Reward or Relief
				Exercising for strength and endurance positively correlated with Eating for Recovery and not correlated with Eating for Reward or Relief
				Exercising for enjoyment positively correlated with Eating for Recovery and not correlated with Eating for Reward or Relief
				Exercising for avoidance of ill health not correlated with Eating for Recovery, Eating for Reward or Relief
			Personality dimensions	Neuroticism positively correlated with Eating for Relief and Reward and not correlated with Eating for Recovery
				Conscientiousness negatively correlated with Eating for Reward and not correlated with Eating for Recovery or Relief
				Extraversion negatively correlated with Eating for Relief and not correlated with Eating for Recovery or Reward
				Agreeableness negatively correlated with Eating for Relief and not correlated with Eating for Recovery or Reward
				Openness to experience not correlated with Eating for Recovery, Eating for Reward or Relief
			Anxiety	Positively correlated with Eating for Relief and Reward. Not correlated with Eating for Recovery
			Impulsivity	Positively correlated with Eating for Relief and Reward. Not correlated with Eating for Recovery
			Exercise intensity tolerance	Positively correlated with Eating for Recovery. Negatively correlated with Eating for Relief and Reward
Reily (2020)	To develop a measure that assesses reasons why people eat less healthily after exercise and evaluate the psychometric properties of the scale	In sample 1, 36% of respondents reported to endorse eating less healthily after exercise at least sometimes, In sample 2, 51% of respondents reported to endorse eating less healthily after exercise at least sometimes. In sample 3, 57% of respondents reported to endorse eating less healthily after exercise at least sometimes. The final validated version of the CUES consisted of four sub-scales des…	CEMQ sub-scales	Eating for Reward positively associated with Reward for effort, Reduced self-control, Need to consume and Permission to consume
				Eating for Relief positively associated with Reduced self-control and Need to consume. Not associated with Reward for effort or Permission to consume
				Eating for Recovery positively associated with Need to consume and Permission to consume. Not associated with Reward for effort or Reduced self-control
			Compensatory Health Beliefs	Positively associated with Reward for effort, Reduced self-control and Permission to consume. Not associated with Need to consume
			Dietary restraint	Positively associated with Permission to consume. Not associated with Reward for effort, Reduced self-control or Need to consume
			Disinhibition	Positively associated with Reward for effort, Reduced self-control and Permission to consume. Not associated with Need to consume
			Hunger	Positively associated with Reward for effort, Reduced self-control and Permission to consume. Not associated with Need to consume
			Physical activity level	Positively associated with Need to consume. Not associated with Reward for effort, Reduced self-control and Permission to consume
			Exercise motives	Exercise for health positively associated with Need to consume. Not associated with Reward for effort, Reduced self-control and Permission to consume
				Exercise for appearance positively associated with Reward for effort, Reduced self-control and Permission to consume. Not associated with Need to consume
West (2018)	To assess three key aspects of construct validity (structural, external and generalisability) associated with scores derived from the Exercise-Snacking Licensing Scale (ESLS)	The final validated version of the Exercise-Snacking Licensing Scale consisted for 6 survey items describing the extent to which individuals endorse licensing beliefs around consuming unhealthy snack food and drinks in the few hours following exercise. These include 1. I feel that I can reward myself with unhealthy drinks; 2. I feel that I can allow myself to consume unhealthy snacks; 3. I feel t…	Exercise intensity	Positively associated with licensing of unhealthy snacks post-exercise
			Behavioural regulation of exercise	Internal motivation negatively associated with licensing of unhealthy snacks post-exercise
			Exercise motives	Exercise for enjoyment negatively associated with licensing of unhealthy snacks post-exercise
				Exercise for revitalisation negatively associated with licensing of unhealthy snacks post-exercise
				Exercise to avoid ill-health negatively associated with licensing of unhealthy snacks post-exercise
				Exercise for positive health negatively associated with licensing of unhealthy snacks post-exercise
				Exercise for weight management negatively associated with licensing of unhealthy snacks post-exercise
				Exercise for appearance negatively associated with licensing of unhealthy snacks post-exercise
			Physical activity level	Negatively associated with licensing of unhealthy snacks post-exercise
			Affective attitudes towards unhealthy foods	Positively associated with licensing of unhealthy snacks post-exercise
			Instrumental attitudes towards unhealthy foods	Positively associated with licensing of unhealthy snacks post-exercise
			Self-control	Negatively associated with licensing of unhealthy snacks post-exercise
			Compensatory Health Beliefs	Positively associated with licensing of unhealthy snacks post-exercise
			Diet-related compensatory health beliefs	Positively associated with licensing of unhealthy snacks post-exercise
Abbreviations: SIT; sprint-interval training, MICT; moderate-intensity continuous training, EMA; ecological momentary assessment, OR; odds ratio, CI; confidence interval, b; unstandardised coefficient, β; standardised coefficient, SE; standard error
